# Supplementary material for: Correction: The role of artificial photo backgrounds of shelter dogs on pet profile clicking and the perception of sociability
Source: PLoS One. 2024 Dec 5;19(12):e0315522. doi: 10.1371/journal.pone.0315522 (PMC11620425; doi:10.1371/journal.pone.0315522)
Supplement: S3 File — (CSV) [file pone.0315522.s002.csv]

time	participant_id	age	gender	gender_describe	country	state	province	dog_ownership	dog_ownership_describe	dog_describe_current	dog_describe_future	sociability_friendliness_score_dog_A_colored	sociability_friendliness_score_dog_A_indoor	sociability_friendliness_score_dog_A_kennel	sociability_friendliness_score_dog_A_outdoor	sociability_friendliness_score_dog_B_outdoor	sociability_friendliness_score_dog_B_colored	sociability_friendliness_score_dog_B_indoor	sociability_friendliness_score_dog_B_kennel	sociability_friendliness_score_dog_C_colored	sociability_friendliness_score_dog_C_kennel	sociability_friendliness_score_dog_C_outdoor	sociability_friendliness_score_dog_C_indoor	sociability_friendliness_score_dog_D_colored	sociability_friendliness_score_dog_D_kennel	sociability_friendliness_score_dog_D_outdoor	sociability_friendliness_score_dog_D_indoor	blinding_score	link_clicking_AO	link_clicking_AI	link_clicking_AK	link_clicking_AC	link_clicking_BO	link_clicking_BI	link_clicking_BK	link_clicking_BC	link_clicking_CO	link_clicking_CC	link_clicking_CI	link_clicking_CK	link_clicking_DC	link_clicking_DO	link_clicking_DI	link_clicking_DK
86	p1	25-34	Female		Canada		British Columbia	no	I have never owned a dog						9			9					10		7			5	0					0					0					0
101	p2	18-24	Female		Canada		British Columbia	yes	I have previously owned a dog(s)	German shepherds, loyal, kind, good with children, protective				7			3			5							2	5			0					0		0					0
281	p3	18-24	Female		Chile			yes	I currently have a dog(s)	Broholmer and Unknown mix, big, sometimes grumpy, yellow with a white patch, has a lot of skin, farts a lot, used to eat socks, very smart and obedient, very friendly. Loves to eat veggies, peppers, tofu, broccoli, lettuce, hates lemons, whatever is a vegetable safe for dogs to eat, he will eat it. Picky with his meals wont eat his kibble unless there is a sauce (bone broth or liver mix) or somet…			6					9				6				6		1		0				0			0					0
539	p4	18-24	Female		Canada		Ontario	yes	I have previously owned a dog(s),I currently have a dog(s),I would like to own a dog	Past: Springer Spaniel: goofy, gregarious, active German Shepherd: protective, gruff, loyal Rottweiler/Lab: Gentle, sweet, skittish Black Lab: Sweet, behaviour issues, stubborn, independent, good with other animals Current: Doberman: Needy, sweet, stubborn Doberman: Sweet, loving, cuddly, independent All intelligent and playful	German Shepherd, Rottweiler: Intelligent, protective, independent, good with other animals	7				10				7							5	4				0	0					0					0
139	p5	18-24	Non-binary/third gender		Canada		British Columbia	no	I have never owned a dog,I would like to own a dog		poodle mix/bichon fris�, friendly, not too large/energetic			7					8		5			3				4			0				0					0	0
483	p6	18-24	Female		Canada		British Columbia	yes	I currently have a dog(s)	I have a 3-year-old Goldendoodle. He's medium-sized, blonde, probably the same size as a golden retriever. He's pretty stubborn and listens mainly to 1 person (my dad). Loves the outdoors and has a bit of difficulty being on a leash but listens when off-leash in the forest. I also have a 7-month-old Australian Shepherd mix (25% doodle). She's got black fur, her paws are white as if she has little…		7					8						9		7			3				0				0			0					0
358	p7	18-24	Female		Canada		British Columbia	yes	I currently have a dog(s)	Blonde labrador: curious, energetic, mischevious, loving Black labrador: cuddly, shy, mishevious (like her sister), relaxed Caniche mix with terrier: energetic, jumpy, protective, loyal Brazilian mastiff mix with cimarron (spanish sorry): intimidating but very scared, cuddly, respects, happy			9					10		8					8			4		0				0				0						0
1353	p8	18-24	Female		Canada		British Columbia	no	I would like to own a dog		Medium-sized, longer snout (ie. not a flatter-faced breed), affectionate but relatively calm, able to go on longer walks/hikes, preferably less slobbery. Friendly with other dogs and kids. Not picky about whether dog is purebred or mutt, or what length its fur is.				9		8						7				6	5	0							0			0				0
352	p9	18-24	Female		Canada		British Columbia	yes	I currently have a dog(s)	Cocker spaniel/poodle mix 23 pounds, brown, curly fur, 8 years old Very anxious dog, bad separation anxiety, caring about family members, protective of family					4	5						7				4		3	0				0				0					0
110	p10	18-24	Male		Canada		British Columbia	no	I have never owned a dog			8							7		5			4				2				0			0					0	0
149	p11	35-44	Female		United States of America	Georgia		yes	I have previously owned a dog(s)	A beagle and a husky. Both well behaved and sweet.			10						10		10			9				5		0					0					0	0
158	p12	18-24	Male		United States of America	Ohio		yes	I currently have a dog(s)	Black mini schnauzer, short hair and more of a puppy cut than schnauzer cut. Laid back, still playful at times				8		6							9		7			1			0		0						0					0
140	p13	25-34	Male		United States of America	Pennsylvania		yes	I currently have a dog(s)	Mixed breed. Small. Yappy. Smart. Attached					4		7					5				5		1	0							0	0					0
139	p14	18-24	Female		Canada		British Columbia	no	I have never owned a dog			6						7					8	5				2				0		0					0		0
107	p15	18-24	Male		Canada		British Columbia	no	I have never owned a dog					9				9		9							8	2			0			0				0					0
246	p16	18-24	Female		United States of America	Virginia		yes	I have previously owned a dog(s),I currently have a dog(s)	Previous: chocolate lab, overweight, not very well trained Previous: lab mix, big (100 lbs), thought he was a lap dog, very smart, liked to be around people, could climb fences and jump out of windows Current: lab/Golden cross, 54 lbs, loves to be where the people are, smart and confident, enjoys eating leaves and stealing socks out of the laundry			7				8			7						5		4		0						0		0				0
117	p17	18-24	Female		Canada		British Columbia	yes	I currently have a dog(s)	Very friendly and sociable, playful and active, smart			8			7						6			4			2		0			0				0							0
242	p18	18-24	Female		Canada		British Columbia	yes	I currently have a dog(s)	Rotti Shepherd mix: lazy, but randomly hyper, loves hugging and will jump up to do so putting her paws on both shoulders, softest dog ever, loves walks but doesn�t like to play with toys, thinks she is a lap dog Border collie lab mix: likes to herd people by running in circles, when he was a puppy he would nip at our ankles, likes to boss the other dog around, playful and likes to bring a toy eve…					6				7		8						5	4	0						0					0			0
440	p19	45-54	Female		United States of America	New Mexico		yes	I have previously owned a dog(s),I currently have a dog(s)	Medium sized beagle, very mellow, likes routine. Shelter mutt, well behaved but barks at strangers.				8					8				8		8			4			0				0				0					0
151	p20	18-24	Female		Canada		British Columbia	yes	I have previously owned a dog(s)	springer spaniel, medium bird dog, loyal and friendly		10					10				10						10	5				0				0				0			0
208	p21	18-24	Female		Canada		British Columbia	no	I would like to own a dog		Hypoallergenic (as one of the family members are sensitive), small-medium size, friendly, poodle, easy to first raise				9			9		9				6				2	0					0				0			0
789	p22	18-24	Female		Canada		British Columbia	yes	I have previously owned a dog(s),I currently have a dog(s)	All of my dogs are family dogs. I don�t personally own one separate from my family, but my boyfriend & I want one (hopefully a corgi) soon after we graduate this spring. My first family dog (Boonie) was a black lab, very energetic and a bit unintelligent but very loveable and good with kids (I was very young & my brother was a baby when we had him). My second (Blue) was a rescue, she was very sca…		10							10			9				7		4				0			0		0					0
467	p23	18-24	Female		Canada		British Columbia	yes	I currently have a dog(s)	1 bichon shih tzu, small about 9 lbs, is frequently cold and loves to stay inside, close to people 1 bichon pomeranian, small about 15 lbs, loves to be outside and up high, not cuddly				6		6					8					6		3			0		0							0		0
306	p24	18-24	Female		Canada		British Columbia	yes	I currently have a dog(s)	2 dogs - both mutts (collie, German shepherd mix??) Shep: brown & golden colouring with a little black. About 100 pounds. Is very calm and love people. Will lean against your legs to get you to let him. He has a big nose and long fur. He listens very well and can walk off leash with no problem. He does not like catch but prefers to just sit and chew his toys. Luna: same colouring but a little sma…					7			9					9	7				1	0					0					0		0
203	p25	18-24	Male		United States of America	Pennsylvania		yes	I currently have a dog(s)	Havanese mix, small, light brown starting to whiten. Barks often, sleeps alot, scared and nervous of other dogs but really likes other people		7					6					7					5	2				0				0	0						0
217	p26	25-34	Female		United States of America	Texas		yes	I currently have a dog(s)	Kelpie/German shepard: large, black with dark brown markings. Calm, obedient, older. Doberman/mix: adopted, smaller black with light to dark brown markings. Energetic, young, playful				7			8			7					7			5			0					0		0						0
767	p27	25-34	Non-binary/third gender		Canada		Ontario	yes	I have previously owned a dog(s),I would like to own a dog	Honey: American Cocker Spaniel, 30lbs, fine hair coat, blonde, happy-go-lucky, easy-going, playful, enthusiastic, friendly, cuddly, gentle, reliable, praise-motivated Pete: Mixed breed (suspected RottweilerxShar-Peix???), 55lbs, short double-coat, sable, calm, stubborn, reliable, food-motivated, gentle, goofy, silly, independent, energetic, affectionate, protective, quiet, clean, fussy, easily ov…	25-65lbs, double or wire coat. Good with cats and small animals. Easy-going, happy, silly, reliable, affectionate, medium energy.		6			8						8				6		4		0			0				0					0
145	p28	25-34	Male		United Kingdom of Great Britain and Northern Ireland			yes	I have previously owned a dog(s)	Bearded collie, scruffy thing			7					8					7		6			2		0				0					0					0
460	p29	18-24	Female		Canada		British Columbia	no	I have never owned a dog,I would like to own a dog		If I were to own a dog, I'd want that is friendly, energetic (though not *too* excitable), easy to train, and affectionate (enjoys pats and snuggles). I'd prefer a smaller dog -- not tiny like a chihuahua necessarily, but no bigger than a Golden Retriever. I'm personally a fan of dogs with longer, fluffy fur and floppy ears. If I had to pick a particular breed, I really like Cavalier KC Spaniels.	10							8		9			6				4				0			0					0	0
139	p30	45-54	Female		United States of America	California		yes	I currently have a dog(s)	CHIPIT SMALL BOSSY					6		6			6							5	3	0							0		0					0
87	p31	35-44	Male		Germany			no	I have never owned a dog					0				0		0							0	5			0			0				0					0
244	p32	18-24	Female		Canada		British Columbia	no	I have never owned a dog,I would like to own a dog		I'm not too picky about breed. I'm looking for a medium-sized dog which is easy to train, not overly active but playful, doesn't bark too much, etc.	5				4						7		5				1				0	0				0				0
115	p33	18-24	Male		United States of America	Alabama		no	I have never owned a dog				5						6				10			3		3		0					0				0			0
156	p34	18-24	Female		Canada		British Columbia	no	I would like to own a dog		Large, loyal, focused, smart			9		9					7				7			2			1		1							0				0
151	p35	18-24	Female		Canada		British Columbia	no	I have never owned a dog,I would like to own a dog		I would prefer a medium sized dog, purely because I know larger dogs can develop more mobility issues later in life and small dogs just plainly don't appeal to me.	6						7		7						6		5				0		0				0				0
397	p36	18-24	Male		Canada		British Columbia	yes	I currently have a dog(s)	My current dog is a Pomeranian-Husky mix, or Pomsky. Very adorable dog, high energy, somewhat independent and stubborn, loves people, has fairly severe separation anxiety. I grew up with two Labrador retrievers. They were incredibly gentle and sweet dogs, loved people, food, and exercise. Similar to the archetype of a lab.				7					4			9					3	5			0				0		0						0
143	p37	25-34	Female		United States of America	Washington		yes	I have previously owned a dog(s)	I had three dachshunds growing up.					9		8						10	6				4	0							0			0		0
235	p38	18-24	Female		Canada		British Columbia	yes	I have previously owned a dog(s)	Adult labrador retriever, white coat. Loyal, clever, lazy, loves to eat, will bolt on leash.			8						6		7				4			2		0					0					0				0
202	p39	25-34	Female		United States of America	Missouri		yes	I currently have a dog(s)	Irish terrier, shelter dog, crazy, adorable, loud, cutest face, wild hair, smelly, sweet					7	8							10	8				2	0				0						0		0
567	p40	25-34	Male		Chile			yes	I have previously owned a dog(s)	I have owned a regular Basset hound (very dog-like. My father killed him after he made a mess in the kitchen), two mutts (both were rather small, one was pretty hyperactive, and the other was rather dull. Both died of old age), and a Dachshund (I didn't get to know it very well, since I gave him for adoption weeks after being born when I moved to an apartment).			2				4			6						7		3		0						0		0				0
108	p41	25-34	Female		Canada		British Columbia	no	I have never owned a dog					7				8			7						4	2			0			0						0			0
202	p42	18-24	Female		Canada		British Columbia	yes	I have previously owned a dog(s),I currently have a dog(s),I would like to own a dog	I have only ever had Boston Terriers, small, short haired pups with a black and white coat, muscular build and kind of squished in faces.	I would prefer a larger dog! (an adventure pup) So a bigger, more athletic breed that is independent and can handle long walk and hikes. Ideally, an Australian Shepard or Bernese Mountain dog.	7					10					10			9			1				0				0	0							0
119	p43	18-24	Male		Canada		Ontario	no	I have never owned a dog				7					7				8					6	4		0				0			0						0
180	p44	18-24	Female		Canada		British Columbia	yes	I currently have a dog(s)	Bishop havanese Small/medium, black and white hairy fur, long body, short legs Playful, needy, loving		8							8				8	5				5				0			0				0		0
142	p45	18-24	Male		Canada		British Columbia	no	I would like to own a dog		Shiba Inu, well-trained and listens to commands			8		7				7						6		4			0		0					0				0
623	p46	18-24	Male		Canada		British Columbia	no	I have never owned a dog,I would like to own a dog		German Shepherd or golden retriever; playful and active; caring and comforting.				6		5				7				5			3	0							0				0				0
138	p47	18-24	Female		Canada		British Columbia	no	I would like to own a dog		Medium-large dog, friendly				8			7		9						7		3	0					0				0				0
93	p48	18-24	Female		Canada		British Columbia	no	I have never owned a dog					8					7		8				4			2			0				0					0				0
86	p49	18-24	Male		Canada		British Columbia	no	I have never owned a dog,I would like to own a dog		French or English Bulldog		10			10							10	8				2		0			0						0		0
286	p50	25-34	Female		Canada		British Columbia	yes	I have previously owned a dog(s),I would like to own a dog	Lab cross. golden. very kind hearted loves everyone.	Good family dog. Calm demeanour happy to laze around the house. But also wants to go on hikes with me.	8					9					5					4	2				0				0	0						0
225	p51	18-24	Female		Canada		British Columbia	yes	I currently have a dog(s)	All three are American cocker spaniels, two boys and one girl. The boys (one brown, one black) are more affectionate, with the brown one being more caring (loves everyone) and the black one more anxious and jealous. The girl (tri-color: black/white/tan) is much more independent but also affectionate when in the mood for it.				8					8			8		8				5			0				0		0				0
698	p52	18-24	Female		Canada		British Columbia	yes	I currently have a dog(s)	Dog #1: Mixed mutt from Mexico (German Shepherd, Great Pyrenees, Border Collie, Boston Terrier & Whippet); He is smaller (about 16 pounds) with a longer build, looks most like Whippet and German Shepherd, has mostly holden brown coat with more darkness around the eyes and snout, his ears have been compared to Dobby from Harry Potter; likes to be pet but not held and is not a lap dog, is VERY frie…		9						10		7							7	4				0		0				0					0
3182	p53	25-34	Male		Canada		British Columbia	no	I have never owned a dog,I would like to own a dog		No particular breed I'm looking for, but likely looking for a Golden Retriever or a Corgi. But would like a dog that is friendly, well tempered, has a good balance between energetic and enthusiastic and when to be calm and behaved. Also the kind of dog that I can take on walks, gets along well with other dogs, loyal.		8			8					9				7			1		0			0							0				0
417	p54	25-34	Female		Australia			yes	I currently have a dog(s)	Buddy: golden retriever, big fluffy golden boy that�s just a big goofball, he�s a bit scared of things he�s encountering for the first time Molly: golden retriever, full of energy despite the fact that she�s getting older, she�s very needy and loves attention, always looking a bit disheveled despite grooming Luke: black lab, a bit particular about who he loves, but once he trusts you, he�s your b…					4		8						5			3		2	0							0			0			0
226	p55	18-24	Female		Canada		British Columbia	yes	I have previously owned a dog(s)	german pinscher (approx. 30lbs, lean, pointed ears and short tail, black and tan in color), aggressive, female, does not like small white dogs, loves cuddles and very active. Does not like toys whatsoever		4						6					6				7	2				0		0					0				0
121	p56	18-24	Female		Canada		British Columbia	no	I would like to own a dog		Pomeranian, something small and fluffy, more of a lap dog and very calm				7				7	7				5				1	0						0			0			0
350	p57	18-24	Female		Canada		British Columbia	yes	I currently have a dog(s)	Shiba inu mix, female spayed, 10 years old. Red and white fur. Had luxated patella surgery in 2016 and bone fracture surgery in 2018. Playful and protective of owners and the family. Easily jealous of other pets or animals. Very picky about her food. Enjoys playing with water.				9		9						9			8			5			0		0				0							0
219	p58	18-24	Female		Canada		British Columbia	yes	I currently have a dog(s)	He�s a Maltese, he is very tiny and has a short haircut often mistake for a girl. He is very playful but can be quite cranky and bossy when he wants to be left alone			8			5					10					6		1		0			0							0		0
233	p59	18-24	Female		Canada		British Columbia	yes	I have previously owned a dog(s)	Small white sassy pup Curly hair Not super cuddly but loved to be pet		7					8				9			5				1				0				0				0	0
836	p60	18-24	Male		Canada		British Columbia	no	I would like to own a dog		Midsized Energetic, adventurous Aussie/German Shepard, Aussie cattle, retriever, boxer, etc. Mix			5					6				4				0	5			0				0				0				0
146	p61	18-24	Female		United States of America	Washington		yes	I currently have a dog(s)	Independent, playful, Shiba Inu, cute, sassy, funny, excited					7			4				9			5			5	0					0			0							0
201	p62	18-24	Male		Canada		British Columbia	yes	I currently have a dog(s)	Bichon Frise - cute, long bunny ears - very cuddly and loves to play - takes lots of naps - small but with attitude			6				5			8						6		5		0						0		0				0
112	p63	18-24	Female		Canada		British Columbia	no	I would like to own a dog		Friendly, good with people, calm, no aggresive			10				10		10						8		4			0			0				0				0
105	p64	35-44	Female		United States of America	Florida		yes	I currently have a dog(s)	thick, happy pitbull/bully breed		7				6					8			5				4				0	0							0	0
364	p65	35-44	Female		United States of America	Pennsylvania		yes	I have previously owned a dog(s)	German shep/husky mix. 85lbs female. rescued after failing as a guard dog: too affectionate toward people; during a break in, she tried to protect the intruder from the other dogs. very gentle with kids.					7				8				7		7			2	1						1				1					1
383	p66	25-34	Female		United States of America	Texas		yes	I currently have a dog(s)	1) 6 year old black and white Am Staff. Mama�s boy, protective on leash, independent but still seeks affection, especially around bedtime. Adopted at 7 months old from rural shelter. He was with a foster from 4 months old. Needs slow introduction and controlled environment for intro to other dogs. Does best with non dominant females his size or slightly smaller. 2) 3 year old mutt (dna test says …			8			6						7					7	4		0			0				0						0
360	p67	55-64	Female		United States of America	Alabama		yes	I currently have a dog(s)	Our dogs have been mixed breed and have been adopted. They have each been different. One was a coyote/German Shepherd mix who was extremely athletic, loyal and independent with limited tolerance for other dogs. Another was an American Eskimo dog mix who was sweet, shy and reserved who did not understand toys. The dog we have now is energetic, funny and affectionate.A DNA test says he is part Sibe…		10						10				10		10				4				0		0			0				0
216	p68	25-34	Female		United States of America	Colorado		yes	I currently have a dog(s)	Mastiff, female, loyal, good family dog, low maintenance				7				8					8			6		1			0			0					0			0
526	p69	55-64	Female		United States of America	Illinois		yes	I currently have a dog(s)	German Shepherd Dog, 99 Lbs, active,loyal, aloof with strangers,non aggressive , intelligent , very clean-will not soil house, destructive chewer			7						7		7						7	4		0					0					0			0
162	p70	45-54	Female		United States of America	California		yes	I have previously owned a dog(s),I currently have a dog(s)	I have three dogs: a laid-back 80-lb wire-haired mixed breed dog, a super-smart 65-lb Airedale/German Shepherd mix, and a highly mischievous and loving 60-lb pit bull/Bull terrier mix.					10		10			10					10			5	0							0		0						0
109	p71	55-64	Female		United States of America	Wisconsin		yes	I currently have a dog(s)	Wirehaired doxie				10					10			9		7				4			0				0		0				0
346	p72	45-54	Female		United States of America	New York		yes	I currently have a dog(s)	10 year old spayed female English Bulldog that I adopted thru a rescue. She is a typical bulks of, loves to sleep and is very low key. Health wise she suffers from allergies and arthritis, and was just diagnosed with a hiatal hernia which lead to aspiration pneumonia. She is currently doing much better thankfully.			9				9			9						9		2		0						0		0				0
677	p73	55-64	Female		United States of America	California		yes	I have previously owned a dog(s),I currently have a dog(s)	Too many to list for all previous dogs. Current dogs are 1) an American Pit Bull Terrier and 2) a 40-pound, white, complete and utter mutt. #1 is white and black, a sweet complete goof, with, unfortunately, way too much prey drive. #2 has thick, medium length hair and is all white except for one brown ear, and he has the tiniest little ears. Not cropped, naturally small and high set. He�s my swee…					9	5					8				6			2	0				0							0				0
278	p74	25-34	Female		United States of America	New York		yes	I have previously owned a dog(s),I currently have a dog(s)	Chihuahuas (purebred and mixed), Golden Retrievers, mutts small (10-15 lbs) and large (50-80 lbs). Personalities � barky/vocal, unfriendly, timid, fear aggressive (Goldens have all been friendly though) Physical traits � most short hair, Goldens long hair				3				6					9				4	5			0			0					0				0
1812	p75	25-34	Female		United States of America	Texas		yes	I have previously owned a dog(s),I would like to own a dog	Parson Russell Terrier. Physical traits: white with red spot over one eye. Red ticking over the rest of the body. Fluxating patella. Personality traits: Intelligent, high energy, toy motivated, high prey drive, very sweet to loved ones, best with adults, didn�t do well around other dogs (besides border collie brother) if in the presence of family but could socialize some if in a day care setting,…	Doberman Pinscher for loyalty, working/training drive, size, overall intimidating, powerful look, as well as their devoted family dog attitude. I adore Black and Tan breeds. Bull terriers for their fun attitude! While their adorable egg-heads pull me in I also love their terrier personality, wanting to have fun at all times, even if this makes training more difficult and demands versatility.	9					10						9				8	5				0				0			0				0
320	p76	25-34	Female		United Kingdom of Great Britain and Northern Ireland			yes	I currently have a dog(s)	2 purebred Rhodesian Ridgebacks. Male, 12 (approx) very people orientated, affectionate still active and plays with other dog. Female, 7 affectionate to owners but fear aggressive towards strangers and other dogs (besides one she lives with). Both food motivated, very trainable and intelligent, protective of each other and owners.					10	10						7				6		5	0				0				0					0
129	p77	45-54	Female		United States of America	New York		yes	I currently have a dog(s)	I have hounds and hound mixes			6						8		7				7			3		0					0					0				0
314	p78	18-24	Female		United States of America	Texas		yes	I currently have a dog(s)	Small terrier mix, energetic, loving, friendly		7					8			6				5				2				0				0		0			0
345	p79	25-34	Female		Canada		Alberta	yes	I have previously owned a dog(s),I currently have a dog(s)	Terrier, high strung, scruffy. Muscular, gentle, friendly Feral, fearful, calm, lab				3		7				8					6			1			0		0					0						0
440	p80	25-34	Male		United States of America	New York		yes	I have previously owned a dog(s),I currently have a dog(s)	Previous - female spayed golden retriever, medium in size extremely friendly with other pets and humans. Strong prey drive for small animals (squirrels) etc. very fearful of loud noise. Good driven. Did not play with toys. Current - male neutered miniature Pinscher, small in size. Fear aggression towards other animals and humans. Food driven and toys driven.					8			6					6			5		5	0					0					0			0
226	p81	18-24	Female		United States of America	Maine		yes	I have previously owned a dog(s),I would like to own a dog	Lazy, left rooms where she farted. Fat. Yellow lab.	Low energy, food motivated. That�s all I care about!	8							10			7					6	3				0			0		0						0
2497	p82	45-54	Female		United States of America	Colorado		yes	I currently have a dog(s)	Georgie Girl: 15.5 years old; mix breed (GSD, Keeshond and several other things according to a DNA test many years ago); she looks like a black and white smooth coat border collie (weighs 40lbs), in fact she came from BC rescue, but she does not have the behaviors of a bc; she has mellowed into a lovely dog, and is happiest lying in the grass in a patch of sun; in her younger days, she liked retr…			6						8		7			5				5		0					0					0	0
359	p83	35-44	Female		United States of America	Indiana		yes	I have previously owned a dog(s),I currently have a dog(s)	I have had all different types. I currently have 7 rescue dogs...lab/mastiff mix, 2 greyhounds, great dane/mastiff mix, 2 beagles, border collie mix. All are sweet and docile. Previously had a beagle mix, a pitbull mix. Both were food aggressive, but sweet. The pitbull mix was very over protective of me towards other people and dogs/cats.					4			4				5		1				5	0					0			0				0
225	p84	45-54	Female		United States of America	Illinois		yes	I have previously owned a dog(s),I currently have a dog(s)	I have had 3 black lab and lab mixes. 50 - 70 lbs, energetic and 2 of the 3 anxious. I also have a 6 lb Yorkie mix				5			7				8					7		5			0					0				0		0
214	p85	45-54	Female		South Africa			yes	I have previously owned a dog(s),I currently have a dog(s)	Rhodesian ridgebacks, 51 kg,fit.intwllugent and deeply loving but aloof with strangers			9			9							9		4			1		0			0						0					0
2164	p86	55-64	Female		United States of America	Washington		yes	I currently have a dog(s)	current- BC mix. 45 lbs 9 yrs spayed. prozac since 1 yr. Touch sensitive , anxious, resource guards. Nose work helped her focus and stop moving and screeching at 1 yr. Enjoys training, like shaping, did not enjoy agility, tolerates nose work. Getting more clingy and sensitive as ages. current dog- 3 yrs.68 lbs Pitt/golden/BC x from Kauai. dog social, human social. Fearful of doorways, gates and o…			3				6			9							6	4		0						0		0					0
218	p87	35-44	Female		United States of America	Massachusetts		yes	I have previously owned a dog(s)	Pembroke Welsh Corgi				10		10						10		7				5			0		0				0				0
198	p88	65-74	Female		United States of America	Florida		yes	I currently have a dog(s)	Currently we have a retired greyhound, white with black spots, age 4.5. We also have a terrier mix, brown and white, age 13, Both dogs are well trained, lots of fun and love to play. we walk twice a day and go to the dog park about 1 time per week.					7			8					8				8	1	0					0					0				0
575	p89	55-64	Female		Sweden			yes	I have previously owned a dog(s)	A Gotland Hound/Gotlandsst�vare. My previous dog was an intact male, red with small white markings, 52 cm at withers. The breed is used for hunting hare and fox. He was very kind, intelligent, curious, willing to cooperate, loved to do nose work of all kinds, very easy going.		6							6		7				5			1				0			0					1				0
382	p90	35-44	Female		United States of America	Indiana		yes	I have previously owned a dog(s)	Beagle, loving, hunter, playful; Shepherd/Rottweiler, loyal, forgiving, funny, goofy, protective					7			9		8						5		1	1					0				0				0
217	p91	55-64	Female		Canada		Ontario	yes	I currently have a dog(s)	Yorkshire terrier - previously has chihuahuas, german shepherd, husky, shih tzu, beagle, mixed breeds - all from good and responsible breeders or the humane society				5					5				5				5	2			0				0				0				0
658	p92	55-64	Female		Canada		Alberta	yes	I currently have a dog(s)	Shepard/husky: looks like more like a Shepard than husky, attentive, smart, leash aggressive, gentle and loving Husky/lab: looks like a husky in an English labs body, bull in a China shop, gets overly excited, no concept of personal space, mind of his own, loving Husky/Samoyed: white finer boned, talkitive, hyper, a bit skittish, mouthy, affectionate and loving			7			7					9				9			2		0			0							0				0
863	p93	25-34	Female		United States of America	Michigan		yes	I have previously owned a dog(s)	We had a black lab. Very energetic and playful while young, grew to be very calm and relaxed after a few years. Still playful with toys, etc. though. Always very friendly with everyone, no major inappropriate or "problem" behaviors at any stage of life, other than some mild puppy behaviors - chewing shoes, getting into the trash, pulling on the leash, barking at strangers; all of which were very …		6					7			7				7				4				0				0		0			0
251	p94	55-64	Female		Canada		Quebec	yes	I currently have a dog(s)	Min australian shepherd, very affectionnate end full of energy!		7						6				6				5		1				0		0			0					0
240	p95	55-64	Female		United States of America	New York		yes	I have previously owned a dog(s),I currently have a dog(s)	Mixed large breeds. Darker hair, chill personalities. One very devoted, clingy. The other not so much but still loving, (Lab/Dalmation and Rottie/Coonhound)				7					5			7				7		1			0				0		0					0
310	p96	18-24	Female		Finland			yes	I have previously owned a dog(s),I currently have a dog(s),I would like to own a dog	Different sighthounds mainly whippets but also greyhounds and one borzoi. Very independent but loyal dogs. A bit dorky, but also very gracious animals. Very calm and quiet when they are not playing with each other	Sighthound, independent, quiet, calm		6				7						7				5	1		0						0			0				0
541	p97	45-54	Female		United States of America	Alabama		yes	I currently have a dog(s)	Cocker spaniel, overweight, with medical issues (ophthalmic problems, diagnosed with Cushings). Likes to approach people, some difficulty when being touched because of skin itch issues but socially tolerant.					5	8					5				4			1	0				0							0				0
211	p98	45-54	Female		United Kingdom of Great Britain and Northern Ireland			yes	I have previously owned a dog(s),I currently have a dog(s)	German Shepherds, Border Collies, Smooth Collies, Labrador, Terrier				7		8				7				7				4			0		0					0			0
212	p99	35-44	Female		United States of America	South Dakota		yes	I currently have a dog(s)	Australian Cattle Dog:Loyal, loving, tripod, protective Mini Poodle: Loving, passive Pomeranian: Bossy. Yorkie:submissive, loving, caring		7					7				8					7		3				0				0				0		0
1633	p100	25-34	Female		France			yes	I have previously owned a dog(s),I currently have a dog(s)	Previous: Bernese Mountain Dog, 40kg, very nice but "bulldozer", cuddly, easy with everyone Current: Belgium Malinois Dog, 25kg, very playful, kind but guardian, sometimes suspicious of strangers					8				8			6			5			5	0						0		0							0
374	p101	45-54	Female		United States of America	South Carolina		yes	I have previously owned a dog(s),I currently have a dog(s)	American Hairless Terrier, small, prick ears, hairless, feisty, possessive, clingy Staffordhire mix, medium, double coat, droop ears, missing an eye, loveable, happy all the time Chihuahua, small, medium hair, prick ears, loves to hunt in the back yard, quick to alarm bark, loveable with inner circle, suspicious with strangers, easy to train			9					10		10							7	1		0				0				0					0
219	p102	18-24	Male		Canada		British Columbia	yes	I currently have a dog(s)	Maremma sheep dog, 3 months, she knows right and wrong, does not like to go on walks, has an attitude when you tell her to stop something she likes doing (She barks every time you say NO)					5	4							7	5				2	0				0						0		0
419	p103	45-54	Female		United Kingdom of Great Britain and Northern Ireland			yes	I currently have a dog(s)	I have 2 Welsh collies. One is a nine year old female, we rescued her 18 months ago and she�s wonderful: gentle, quiet, obedient and affectionate. But she is obsessed with playing fetch. The other is a six year old male (neutered) who I adopted at 10 months. He is very anxious, seriously challenging at times, fearful and aggressive. He also the sweetest, funniest, smartest dog I ever met.			9					9					9				9	2		0				0					0				0
312	p104	25-34	Female		Poland			yes	I currently have a dog(s)	All mutts. I also fostered 24 dogs (puppies and seniors) Mixed Sheperds, boxers, husky, terriers, and pointers		10							9			6			5			4				0			0		0							0
198	p105	45-54	Female		United States of America	New Hampshire		yes	I currently have a dog(s)	Medium size dog, Black Mouth Cur, short haired, energetic, snuggly, friendly				9			9			9						8		1			0					0		0				0
347	p106	25-34	Male		United States of America	North Carolina		yes	I currently have a dog(s)	1. Male large breed mix (pit/chow/rottweiler), 75 lbs, brown coat with black undercoat, broad chested, neutered. Independent, food-motivated. 2. Female medium breed mix (shep/pit/unknown), 42 lbs, white coat, high shedding, spayed. Clingy, resourceful, affection motivated.					6	7				9				6				5	0				0					0			0
280	p107	35-44	Female		United States of America	Oregon		yes	I currently have a dog(s)	Playful, gets along with cats, have had large and small, overly protective			8						6				8			5		5		0					0				0			0
568	p108	25-34	Female		Canada		British Columbia	yes	I currently have a dog(s)	Collie shepherd mix - colouring like a black and white border collie, behaviour like a shepherd (protective, approach to sitting down has 'laziness' to it, gets more easily 'bored' of training than a collie). Very long and thick hair, 'wash and wear' coat. Brown eyes. Reactive to dogs that stare too intensely (will freeze, and bark aggressively). Shows her teeth to dogs that get right up in her f…		9					9					9					9	5				1				1	1						1
185	p109	18-24	Female		Canada		British Columbia	no	I have never owned a dog,I would like to own a dog		Silly, smart, protective, fluffy, good with children, big dog				8		7				7				6			5	0							0				0				0
365	p110	25-34	Female		United States of America	Michigan		yes	I have previously owned a dog(s),I currently have a dog(s)	As a child, my family had a few boxers, a mutt, and a miniature schnauzer. They were all very happy and the bigger boxers and our mutt had lots of energy. Our miniature schnauzer was more independent but did show affection on a regular basis. Currently, my family has two miniature schnauzers. They are both very different with one being more dependent and affectionate and the other being more inde…		7						9					8	6				5				0		0					0		0
190	p111	18-24	Female		United States of America	Illinois		yes	I have previously owned a dog(s),I would like to own a dog	I previously had a small terrier mix that passed away at age 16. He was lazy, spunky, and outgoing.	I would like an older dog that will fit my lifestyle. I�m not much of an active person so I wouldn�t want a high energy younger dog. I prefer bull breeds, staffies, big squishy square head babies.			10		10						10			10			5			0		0				0							0
253	p112	45-54	Male		Denmark			yes	I currently have a dog(s)	Vizsla and border collie mix(street dog from Greece)			10						9	10						10		3		0					0			0				0
209	p113	35-44	Female		United States of America	Minnesota		yes	I currently have a dog(s)	Lab/beagle mix, looks like a yellow lab but the size of a beagle, has a "big dog" / security dog bark, easy-going, loves people, rescue dog			8			6					10			7				2		0			0							0	0
255	p114	55-64	Female		United States of America	Arizona		yes	I currently have a dog(s)	Golden Ret. Mellow Border collie mix therapy dog Pit mix goofball and cuddly All rescues					10			10				10					10	4	0					0			0						0
281	p115	55-64	Female		United States of America	Utah		yes	I currently have a dog(s)	Heeler mixes; high sociability, sweet, attentive, loving, tactile, bright, responsive, motivated		0							0		0			0				1				0			0					0	0
480	p116	35-44	Female		United States of America	California		yes	I currently have a dog(s)	I have a long hair chihuahua mutt, who is very sweet but not the sharpest in the shed. Then we have a young chocolate lab mix, she is energetic, loves to chase, curious, smart but stubborn and loves her people.				8			8			8							6	4			0					0		0					0
263	p117	45-54	Female		United States of America	Oregon		yes	I have previously owned a dog(s),I currently have a dog(s)	Xoloitzcuintle small, muscular, outgoing, friendly, excited, quick learner, loves to go places			5					8					5			7		5		0				0					0			0
286	p118	45-54	Female		United States of America	Alabama		yes	I have previously owned a dog(s),I currently have a dog(s)	I have two dachshunds. One is a flat coat black and tan girl, one is a long hair cinnamon boy. Prior to these, I had another black and tan dachshund and a dachshund mix with maybe jack russell or beagle. All are altered. My very first one was purchased when she was a puppy, the mix came from a random person looking to get rid of her and the other two came from the city shelter. They have all been…					9		10				6				7			4	0							0				0				0
964	p119	55-64	Female		United Kingdom of Great Britain and Northern Ireland			yes	I have previously owned a dog(s),I currently have a dog(s)	Cocker spaniel (55 years ago) soft and gentle easy going Mix(battersea) happy quiet and gentle , exceptional companion Terrier mix (abandoned at roadside) happy friendly well behaved Samoyed rather haughty aloof JRT x3 full of fun, could be yappy and a bit reactive. Terrier mix ( daughter of above terrier mix) beautiful kind and happy family dog brought up with baby son. Terrier mix (RSCA former …				7		7				4						6		2			0		0					0				0
274	p120	18-24	Female		United States of America	Texas		yes	I currently have a dog(s)	Dog 1: boxer/chow mix, 50 pounds, medium-length fur, reddish coat color, medium energy, afraid of loud noises and hot air balloons, likes to do dog sports like rally obedience Dog 2: pit bull/lab mix, 50 lbs, reddish coat color, short fur, high energy, barks a lot, very good at agility, very good at sniffing		9							9			9					6	4				0			0		0						0
572	p121	55-64	Female		United States of America	Florida		yes	I have previously owned a dog(s),I currently have a dog(s)	GSD- he�s five we believe blind from malnutrition I adopted him he was 6 months old. He is very sweet with people reactive with unknown dogs very bonded to room mates dog. Reacts to most sounds by barking. Most people do not know he is blind unless told. He loves scent games and playing with other the dog in home		4							4				4		4			2				0			0				0					0
312	p122	18-24	Female		Canada		Alberta	yes	I currently have a dog(s)	Great Dane/Anatolian Shepard. 120lbs 1 year old. Protective, skidish, cuddly					7		7			7				7				2	0							0		0			0
412	p123	55-64	Female		Canada		Saskatchewan	yes	I have previously owned a dog(s),I currently have a dog(s)	Mostly retrieving breeds. High drive, high energy, low shedding. Mostly Portuguese Water Dog, one Poodle, one Doodle.				4		6					6					7		4			0		0							0		0
199	p124	35-44	Female		Ireland			yes	I currently have a dog(s)	Labrador, Gentle, Kind Friendly Energetic					8			7		9					5			4	0					0				0						0
346	p125	25-34	Female		United States of America	Washington		yes	I have previously owned a dog(s),I currently have a dog(s)	Chihuahua, pomeranian, poodle, gsd, pug, pekingese mix! Very chill, calm dog, well mannered (most of the time) doesn't play very much, rather chew on a bone or tennis ball, rescued from the streets of California Super easy going, can do anything to him. Will let puppies smaller than him do whatever they want.		6							7				6	5				5				0			0				0		0
992	p126	35-44	Male		United States of America	Tennessee		yes	I currently have a dog(s)	Male - mixed; 70ish lbs, brown coat, Sheppard tail, retriever body style; smart, playful, lovable female - American Bulldog; 70ish lbs, brown and white coat, playful, strong, skittish, friendly Female - pwdr puff Chinese crested, white and black, 8lbs, one eye, 16yrs old, bursts of energy Female - mixed; 30ish lbs, black and white, terrier type build, needy & skittish			7			10					6				4			2		0			0							0				0
153	p127	18-24	Male		Canada		Ontario	no	I would like to own a dog		Labrador, Labradoodle, Golden retriever, Alaskan Husky				8		8					8		7				4	0							0	0				0
429	p128	35-44	Male		United States of America	Washington		yes	I have previously owned a dog(s),I currently have a dog(s)	1. Shepherd X -- loyal, protective, affectionate 2. Breed mix from Embark: 20.7% Labrador Retriever 17.1% Rottweiler 13.2% Australian Cattle Dog 12.2% Koolie 10.3% Norwegian Elkhound 9.1% Siberian Husky 3.6% German Shepherd Dog 13.8% Supermutt Affectionate, cuddly, loved tummy rubs 3. German Shepherd / Hound X (breed results pending) Affectionate, cuddly, loves staring out windows		7							8				7			7		5				1			1				1			0
156	p129	45-54	Female		Australia			yes	I currently have a dog(s)	Kelpie Attention barks 10uears old Pampered pooch Loves off leash Loves balls and beach			9					8				8					8	4		0				0			0						0
407	p130	55-64	Female		United States of America	New York		yes	I have previously owned a dog(s),I currently have a dog(s)	Mixed breeds always. Non aggressive, happy. I also had a therapy dog.				9		4					7				6			4			0		0							0				0
301	p131	55-64	Female		Australia			yes	I have previously owned a dog(s),I currently have a dog(s)	First dog at age 13, kelpie x rescue dog. Have had many German Shepherd Dogs throughout my life. Currently have a kelpie x and maltese x poodle, both seniors. Both boys are calm and friendly dogs.				5				7		9				6				1			0			0				0			0
288	p132	18-24	Male		Canada		British Columbia	no	I would like to own a dog		Shiba Inu, husky, or German shepherd	5					3						8				8	2				0				0			0				0
1081	p133	65-74	Female		United States of America	Oregon		yes	I currently have a dog(s)	Current Greyhound, slightly anxious, gregarious, quick learner, grouchy about resting places Current Greyhound, afraid of strangers, affectionate with familiar people, goofy and impetuous Previous Greyhound, extremely pro-social with people and dogs, rambunctious, loved to chase Previous Dobermann, slightly anxious, gregarious, quick learner, never grouchy about anything Previous GSDXRotweiler (d…					10				10		9					10		1	1						1					1		1
463	p134	45-54	Female		Canada		Quebec	yes	I currently have a dog(s)	Golden retriever soft gentle enthousiastic �nerg�tique & causious and a bit fearfull Wireless haired pointing griffon joyfull, energetic, fearless, willing			3				8			7							7	3		0						0		0					0
269	p135	45-54	Female		United States of America	New Mexico		yes	I have previously owned a dog(s),I currently have a dog(s)	I own greyhounds. Athletic. Prey-driven. Low energy in the house.		5				5							7		7			2				0	0						0					0
406	p136	25-34	Female		United States of America	Georgia		yes	I currently have a dog(s)	1. Anatolia shepherd mix, 8 years, 72 lbs, white with a brown blaze/brown patches. Loving but nervous around new people and animals, stubborn, sensitive to human emotions, prey driven 2. Plott hound mix, 2 Years, 60 lbs, black. Very stubborn, nose-oriented, comfort-seeking, independent, nervous around strange people and animals, very vocal			6						7			6		4				4		0					0		0				0
153	p137	65-74	Female		United States of America	New York		yes	I currently have a dog(s)	border collie/golden retriever, very active cockapoo, very assertive yorkshire terrier mix, very biddable				8		7						10				7		2			0		0				0					0
1783	p138	55-64	Female		United States of America	Colorado		yes	I currently have a dog(s)	I have had a range. of dogs with different personality and. physical traits, but all have been friends and companions					5		5				5						5	3	0							1				0			0
345	p139	25-34	Female		United Kingdom of Great Britain and Northern Ireland			yes	I currently have a dog(s)	60lb mixed breed. Lean build, short sable fur, airplane ears. Intelligent, independent, anxious.					5			6					5	4				4	0					0					0		0
400	p140	35-44	Female		Canada		Ontario	yes	I currently have a dog(s)	Former dogs: Boxer, playful, funny, loyal, gentle, good with dogs and cats and kids. Boxer/Irish setter mix, playful, slightly nervous or storms, good with dogs, cats and kids. Current dogs: Boxer, incredibly intelligent, devoted, strong, ball obsessed, good with cats and dogs. Pit Bull, extremely affectionate, not as smart as my other dog, good with some dogs and most cats.				7		8				9					7			2			0		0					0						0
1437	p141	18-24	Female		United States of America	California		yes	I have previously owned a dog(s),I currently have a dog(s)	I had a chocolate Labrador Retriever. She was dark brown and thin, despite how much food she ate. She had floppy, soft ears and a squat yet athletic build. She was very hyper, vocal, smart, and excitable around people. She was a classic "lab that never calmed down". My current dog is a mixed breed. He is thin, with long, skinny legs, a long fluffy neck, pointy ears, and a slightly curved spine. H…		6							7		8					4		3				0			1					0		0
552	p142	25-34	Female		United States of America	Texas		yes	I currently have a dog(s)	Lab/Sharpei mix, calm, likes to cuddle, protective of her toys, wants to be "top dog" with other dogs, gets along with other dogs after demonstrating dominance (i.e., growing and snapping at them), gets along with cats, can get scared easily. Anatolian/German Shephard: likes to run and be active, barks at everything, cuddles some but would rather not cuddle for long, protective over toys, can be …				8				8		7				5				4			0			0				0			0
349	p143	25-34	Female		United Kingdom of Great Britain and Northern Ireland			yes	I have previously owned a dog(s),I currently have a dog(s)	Border Collie Tri Blue Merle Blue eyed Chilled out		6							7				9				5	2				0			0				0				0
677	p144	18-24	Female		Canada		Ontario	yes	I currently have a dog(s)	Ummm I've had 43 so this will be a little long.... I currently have ten, 7 of which are rescues. I have a rescue Giant Alaskan Malamute who is quite old now so is a lot less active. He's the largest dog we've ever had and can lean his head on the kitchen table as we eat. He's quite protective of his food, and loves to steal ours! A contrast to this is our Samoyed, she is much younger and not a re…			8				6			7					7			5		0						0		0						0
352	p145	45-54	Female		United States of America	Nevada		yes	I currently have a dog(s)	Current dogs: Two Border Collies. One is from a ranch in Idaho that breeds for herding cattle the other is from a rescue in Utah and looks like she was bred for herding. They are both smooth coat and I have been told by other Border Collie owners that they are way above the energy level of your usual Border Collie. Previous dogs: Two German Shepherds and two Miniature Schnauzers.					5	7							8			4		1	0				0						0			0
532	p146	45-54	Female		Australia			yes	I currently have a dog(s)	mutts, medium to large sized, all colours, male and female, good watch dogs, good company			8					8				10				9		3		1				1			1					1
322	p147	35-44	Female		United States of America	California		yes	I have previously owned a dog(s),I currently have a dog(s)	1st (as a child): golden retriever, female, bred by cousin 2nd (1st as adult): lab/shep mix, spayed female, came from shelter, was owner surrender 3rd: shar pei, spayed female, found on streets 4th (current): border collie mix (from San Carlos Apache reservation), spayed female, front tripod				7			8				7			9				5			0					0				0	0
710	p148	55-64	Female		United Kingdom of Great Britain and Northern Ireland			yes	I have previously owned a dog(s),I currently have a dog(s)	Irish Setters, active fun loving gentle Gordon Setter, as above but a little hard headed Whippets, gentle, loving, bit clingy Deer hound, fun, friendly, placid, bit of a goon Lurcher , high prey drive, calm socially Border Terrier, steady, sound, bright, good nose, bit feisty with some dogs Hungarian wirehaired Viszla, fun, lively, sensitive					4			7		5							4	2	0					0				0					0
349	p149	55-64	Female		France			yes	I currently have a dog(s)	Current dogs : 2 chocolate labradors, females, 9 y.o. (aunt) and 4 y.o. (niece). Happy dogs, friendly, playful, cuddly.		7							8			8			8			1				0			0		0							0
218	p150	35-44	Female		Canada		British Columbia	yes	I have previously owned a dog(s),I currently have a dog(s)	Rottweillers, dalmations, pit bulls, chihuahuas and crosses. Some dogs were fearful, some dog aggressive, some friendly and happy-go-lucky.			6			8					8				7			4		0			0							0				0
93937	p151	18-24	Female		Canada		British Columbia	yes	I have previously owned a dog(s)	Pug, golden/tan hair, small and cute and energetic (but less energetic now that's he's older). He also got jealous when humans got hugs or kisses instead of hugging him		6				4							7				3	5				0	0						0				0
289	p152	18-24	Female		United States of America	Delaware		yes	I have previously owned a dog(s),I currently have a dog(s)	Pit mix, mildly undersocialized, generalized anxiety Pit mix, bombproof with everything & energetuc Shepherd, neurological needed specific introduction Boxer, human aggressive,.multiple introductions needed, great with dogs Boxer, human selective, great with dogs				6				8		7						4		5			1			1				0				0
348	p153	25-34	Female		United States of America	Tennessee		yes	I currently have a dog(s)	I currently have 3 chihuahuas. All 3 adopted. Growing up, dogs were often rehomed to us, including a Labrador retriever and a German Shepard. We also had many medium-sized, mixed-breed dogs.				9			10					7		5				2			0					0	0				0
235	p154	35-44	Female		United States of America	Arizona		yes	I currently have a dog(s)	Shepherd mix - high energy, playful, loyal Staffy mix - stubborn, smart, sensitive					8				8				7		6			3	0						0				0					0
284	p155	35-44	Female		United States of America	Louisiana		yes	I have previously owned a dog(s),I currently have a dog(s)	1. A tan and white Jack Russell; affectionate, playful, skittish 2. A black lab mix; loving, playful, loves to eat 3. A black shih tzu mix; laidback, needy, attached to her person 4. A gray shih tzu/poodle; lazy, loving, detached			6				8				9					6		5		0						0				0		0
185	p156	25-34	Female		United States of America	Michigan		yes	I currently have a dog(s)	Male, lab, 90 pounds, sweet, loyal, medium energy Female, American Staffordshire Terrier mix, 50 pounds, submissive, medium energy, loves to cuddle					9			10			9					9		3	0					0						0		0
239	p157	25-34	Female		United States of America	Maryland		yes	I have previously owned a dog(s),I currently have a dog(s),I would like to own a dog	My current dog is a Pekingese. She is low energy and low maintenance. I adopted her as a senior.	I love my dog but I was looking for a pit bull when I found her. I would still like a calm senior dog who is friendly with people and other animals.	6				10							8				6	4				0	0						0				0
171	p158	45-54	Female		Uruguay			yes	I have previously owned a dog(s),I currently have a dog(s)	Labrador, black, male Mix, female, about 17kg Mix, female, about 14kg			10					10		8				8				3		0				0				0			0
211	p159	25-34	Female		United States of America	New Jersey		yes	I currently have a dog(s)	Mixed breed, small (20lbs), happy and independent					7				7			7			7			4	0						0		0							0
577	p160	45-54	Female		United States of America	Missouri		yes	I have previously owned a dog(s),I currently have a dog(s)	Pit bull mixes from shelters. Impulsive, comical, extremely affectionate, playful, athletic.				7		7				8				5				5			1		1					1			1
132	p161	18-24	Male		Canada		British Columbia	yes	I currently have a dog(s)	Alaskan Malamute, 110 lbs, very fluffy, brown and white with hazel eyes. Very gentle and friendly to all people and children, can be aggressive towards other unfamiliar dogs if not properly introduced.					5		7						7				3	3	0							0			0				0
246	p162	25-34	Female		Canada		Northwest Territories	yes	I have previously owned a dog(s),I currently have a dog(s)	My childhood dog was a farm dog, GSD/golden retriever (poor health but decent temperament) My first adult dog was a shelter GSD/husky (northern special, wonderful dog with dog aggression) My current dog is a brittany spaniel from a reputable breeder (health tested, sport dog, perfect dog)				3			5				3			5				2			0					0				0	0
419	p163	45-54	Female		Canada		British Columbia	yes	I have previously owned a dog(s),I would like to own a dog	Mixed breed spaniel/hound/? Lost front left leg due to amputation Medium sized, brown with white markings Softhearted, empathetic Reactive to other dogs (former stray) Curious	Hound or spaniel mix Short fur Sweet ??		10			10						10					10	1		0			0				0						0
532	p164	55-64	Female		United States of America	California		yes	I have previously owned a dog(s),I currently have a dog(s)	A lot of Labs, and Lab mixes. Smallest was about 40 pounds, largest 80 pounds. All were very nice and wonderful, except one that was insane and not in a good way.		9							8	10						7		2				0			0			0				0
474	p165	25-34	Non-binary/third gender		Canada		British Columbia	yes	I currently have a dog(s)	I've had several duck tollers over the years, and border collies. Currently have one toller and a rough collie. The tollers are all related, very active, sharp, high drive working dogs. Handler oriented, with environmental sensitivity ranging from moderate to high, prey driven and indifferent to strangers. Some worry about people in and around their house is in their lines, but only seen in a few…		2						5					6		4			4				0		0					0					0
526	p166	35-44	Female		Norway			yes	I currently have a dog(s)	1: Shetland sheepdog (English lineage), soble, old, standard size, lots of fur, almost deaf, calm, intelligent, self assured, playful, loves "everone" 2: Shetland sheepdog (English lineage), tricolor, old, standard size, lots of fur, a bit high stress level, a little reserved, very playful, active					4				8			7				5		1	0						0		0					0
629	p167	55-64	Female		Canada		Quebec	yes	I currently have a dog(s)	My first dog ever. A female cocker spaniel 16 years-old. She can be stubborn. she used to be quite lively always pulling on the leash to go faster, at least the first 20 minutes of our walks. She just loves snow. Never misses a can being opened in the kitchen. She likes to sleep in whichever room I am; doesn't care much for dog beds. She likes to check on whatever I�m doing				7				7			6				6			2			0			0						0				0
431	p168	25-34	Female		Canada		Ontario	yes	I have previously owned a dog(s),I currently have a dog(s)	Shih Tzu - moody, lazy, playful, reactive Boston Terrier - cuddly, affectionate, playful, reactive, trainable, bursts of energy Australian Shepherd mix - sweet, friendly, soft, loud, energetic, playful, shy, attentive, engaged			4			7					6			8				4		0			0							0	0
309	p169	55-64	Female		United Kingdom of Great Britain and Northern Ireland			yes	I have previously owned a dog(s)	Belgian Tervueren, double coat, soft eyes, aware of surroundings, fast, sense of humour! Crossbreed (lab x whippet) golden short coat, sweet nature, biddable.		6					6					8					6	4				0				0	0						0
172	p170	45-54	Female		United States of America	Virginia		yes	I have previously owned a dog(s),I currently have a dog(s)	Shepherd - stable, normal				5			5			5					5			1			0					0		0						0
331	p171	25-34	Non-binary/third gender		United States of America	Alabama		yes	I have previously owned a dog(s),I currently have a dog(s)	Greyhound, calm, low key, gentle, soft, intelligent, tall, slender			7			9							9			6		5		1			0						1			1
223	p172	25-34	Female		Canada		British Columbia	yes	I currently have a dog(s)	An overseas rescues from South Korea Jindo corgi mix. 6yrs old Calm. Stubborn. Prefers humans.					8				7		9						7	3	0						0					0			0
300	p173	25-34	Female		United States of America	California		yes	I have previously owned a dog(s)	Olde English bulldog- brindle color, medium sized, active German shorthaired pointer- Oreo colored mix, playful puppy Pit bull- black colored, playful, friendly puppy Lab retriever- tan colored, quiet, lovely, friendly			7					7				7		7				1		0				0			0				0
1873	p174	25-34	Non-binary/third gender		United States of America	Georgia		yes	I currently have a dog(s)	Two husky/sheltie mixes: sable with blue eyes, and red and white. Sweet and loyal, independent, intelligent Husky/sheltie/English shepherd mix: black and tan. Food obsessed, very trainable, goofy, territorial Purebred sheltie: blue merle. Loyal and loving, biddable and trainable, not very smart, loud				6		7				6							3	4			0		0					0					0
909	p175	25-34	Female		Australia			yes	I currently have a dog(s)	Australian bulldog and miniature Australian bulldog females (1x of each) aged 4years and 8 years. Both brachycephalic. Both very people focused, motivated by food and eager to learn. Both have �bulldoggy� personalities but the mini is much more confident, assertive and sensible (has been like that since about 1.5 years).		7							9				7	5				3				0			0				0		0
306	p176	45-54	Female		Canada		Alberta	yes	I currently have a dog(s)	My current dog is a mixed breed dog. She is about 55 pounds. She is a tiger-striped bridle. She suffers from anxiety and is medicated. She is occasionally leash reactive. She loves people and enjoys cuddling with people.					8			9				9			10			5	1					1			0							0
163	p177	25-34	Non-binary/third gender		United States of America	Colorado		yes	I currently have a dog(s)	Friendly, quiet, red, cocker spaniel mix Nervous but sweet, reactive, cream standard poodle Black and white spaniel mix, friendly				7			8				6					8		3			0					0				0		0
356	p178	18-24	Female		Canada		British Columbia	yes	I have previously owned a dog(s),I currently have a dog(s)	(1) maltese bichon frise: calm, quiet, small (2) shih tzu bichon frise: attached, fun, calm					10			10		10				9				5	0					0				0			0
336	p179	18-24	Female		Australia			yes	I have previously owned a dog(s),I currently have a dog(s)	First three were working labradors, trained for the border detection program, so only owned them for a year. All three were energetic, one large male and two smaller females; the male was destructive but calmer during play while the girls tended to nip. The male became a working dog but the females both failed. Current dog is a staghound cross rescue, blind in one eye, 5 years old. Has passed his…			7						6				8			8		4		0					0				0			0
381	p180	35-44	Female		Canada		Quebec	yes	I currently have a dog(s)	Australian Shepherd, brown and tan, 3 yrs old, energetic, loving, playful, nervous, loyal, empathetic		7					10						7				5	3				0				0			0				0
275	p181	18-24	Non-binary/third gender		Canada		Quebec	yes	I currently have a dog(s)	I have 2 sighthounds, one greyhound, one borzoi One is an absolute lover of all people. He loves strangers, will go with a stranger if he gets their affection. He however prefer to mind his own stuff around other dogs. He's very affectionate, very dumb, but very loveable. He's a 9 yo racing bred greyhound The other one is a velcro dog with me and someone else. He doesn't care for strangers. Loves…		0				0						0			4			4				0	0				0							0
263	p182	25-34	Female		United States of America	Pennsylvania		yes	I currently have a dog(s)	German shepherd, energetic, suspicious, sweet				9					10		8			6				1			0				0					0	0
252	p183	25-34	Female		Australia			yes	I have previously owned a dog(s)	Small, white, Maltese, timid, loyal, gorgeous, cheeky			10					10		9							8	4		1				1				1					1
403	p184	55-64	Female		United States of America	Texas		yes	I currently have a dog(s)	Intelligent, adaptable, athletic, quirky		6					7				7					8		4				0				0				0		0
284	p185	35-44	Female		United States of America	Oregon		yes	I currently have a dog(s)	Shepard mix, reactive, affectionate, athletic				3			8						5		4			5			0					0			0					0
427	p186	75-84	Female		United States of America	Illinois		yes	I have previously owned a dog(s),I currently have a dog(s)	Mainly black Labradors. Some from breeders, some rescues, some mixes. Very smart, loving, easy to train, cuddly, food loving, happy, companions.			9						9	10							9	1		1					1			1					1
306	p187	65-74	Female		United States of America	Rhode Island		yes	I currently have a dog(s)	Muscle-y terrier mix					10			10				10		10				2	0					0			0				0
250	p188	55-64	Female		United States of America	Tennessee		yes	I currently have a dog(s)	Loving, protective, kind, goofy, aloof, no personal space,			5			5						7			5			3		0			0				0							0
376	p189	65-74	Female		Australia			yes	I have previously owned a dog(s)	Labrador retrievers Food oriented Affectionate Playful Hair shedding Tolerant					6		5				7					4		5	0							0				0		0
312	p190	45-54	Female		United States of America	California		yes	I currently have a dog(s)	Golden Retriever, adorable, goofy, playful, loving		7						7		7				6				4				0		0				0			0
398	p191	25-34	Female		Netherlands			yes	I currently have a dog(s)	White Swiss Shepherd longcoat and medium coat. Female. Clownesk, funny, sweet, eager to please, good with Kids, cats, horses. Likes to chase wildlife.				8		8							8		8			5			0		0						0					0
1248	p192	35-44	Female		United States of America	Illinois		yes	I currently have a dog(s)	I had an American Eskimo who has since passed. He was a very dominant dog with other dogs but also an anxious dog. I currently have one Pomeranian who is dominant when she can be but submissive to the other animals in my house. I have a second Pomeranian who is extremely dominant and bossy. I also currently have two foster dogs. One is a Pomeranian who is extremely anxious. The other is a shepher…		8							10	10							10	5				0			0			0					0
371	p193	45-54	Female		United States of America	California		yes	I currently have a dog(s)	Golden Retriever, elderly, arthritic, sweet, patient			8			8							8			8		4		1			1						1			1
554	p194	25-34	Non-binary/third gender		United States of America	Virginia		yes	I have previously owned a dog(s),I currently have a dog(s)	Lab/hound mix: black, short-haired, medium sized, extremely energetic and overly friendly. Italian Greyhounds: fawn sable with Irish spotting, affectionate, low energy, high strung. Silken Windhound: red brindle self, loyal, attentive, calm.					10				10			9				8		5	0						0		0					0
1354	p195	25-34	Non-binary/third gender		United States of America	New Mexico		yes	I currently have a dog(s)	Past dog: Borzoi, vasectomized male, large sweet boy with a lot of handler focus. Very easy to train. Black and brindle spotted on white. Current dogs: both FI Borzoi, one self black and tan, one irish marked sabled red. Red girl is very loving, but more independent. She can be in a room alone without being worried about what I'm doing, but she also loves to work with me. She is on the smaller si…				7				7			8						6	4			0			0						0			0
160	p196	85 or older	Prefer not to say		Canada		British Columbia	yes	I currently have a dog(s)	spaniels		5					4					9		5				4				0				0	0				0
574	p197	55-64	Female		United States of America	Colorado		yes	I have previously owned a dog(s),I currently have a dog(s),I would like to own a dog	Small furry shih tzu. Hypoallergenic nice, friendly. Good, cuddly. Has rules that humans must follow.	Small hypoallergenic- mild mannered. Doesn't bite.				3				1		6				4			1	0						0					0				0
198	p198	18-24	Female		Canada		British Columbia	no	I would like to own a dog		Samoyed, Bernese mountain dog, Labradoodle Large fluffy and friendly dogs		9				9						9				6	1		0						0			0				0
270	p199	25-34	Female		United States of America	Texas		yes	I have previously owned a dog(s),I currently have a dog(s)	Copper is a 1.5 year old Golden Retriever. He is energetic, silly, and eager to please. He weighs about 70 pounds. Mika was a 14 pound terrier mix. She was content to curl up in bed and observe what everyone was doing.			8				10				8				7			5		0						0				0				0
276	p200	45-54	Female		United States of America	Washington		yes	I currently have a dog(s)	Great Pyrenese and Australian Shepherds. Large to XLarge and heavy coated. From very reserved to very social. Smart to very smart. Stubborn (which I love!)		3				9				7						5		5				1	1					1				1
581	p201	45-54	Female		United States of America	Michigan		yes	I currently have a dog(s)	Dachshund chihuahua mix. Black and tan. Needy. Barks at people. Not trained to stay or stop running cute sweet cuddly snuggles. Doesn�t like to be away from us					8			5					6				7	1	0					0					0				0
291	p202	18-24	Female		Canada		British Columbia	yes	I have previously owned a dog(s)	My dog was a rescue dog of medium size, similar looking to a labrador. She had reddish brown fur that was short with black markings. She was very good motivated and loved going for walks but was never good at fetch or swimming. She was also very protective and didn�t get along well with other dogs and would bark a lot when meeting new people.				8					8			6			6			5			1				0		0							0
376	p203	55-64	Female		United States of America	Colorado		yes	I have previously owned a dog(s),I currently have a dog(s)	Belgian Tervuren, Belgian Malinois, golden doodle, mutt				4		4				5						4		2			0		1					0				0
294	p204	25-34	Female		United States of America	Missouri		yes	I currently have a dog(s)	Husky/cattle dog- 8 months old, high energy, big pointy ears, mostly white, on e blue eye and one brown eye Lab mix- 4 years old, Black and Tan, loves to bark, play fetch, and snuggle					4	7							7	4				2	0				0						0		0
134	p205	45-54	Female		United States of America	California		no	I have never owned a dog			9					4					7			2			1				0				0	0							0
184	p206	18-24	Female		Canada		Alberta	yes	I have previously owned a dog(s)	Bichon Cockapoo. Medium sized dog with sandy coloured hair. Very easy going dog, who loved to be lazy and stuck close to my dad all the time.			7					7			9						6	4		0				0						0			0
211	p207	35-44	Female		Canada		Alberta	yes	I have previously owned a dog(s),I currently have a dog(s)	Bernese mountain dog.					9				8				6			5		5	0						0				0			0
372	p208	25-34	Female		United States of America	West Virginia		yes	I currently have a dog(s)	Collie-friendly but not overly so, lean to average build, loves to bark Silken windhound-lean, friendly, loves to run and play all the time			4			4					7			6				5		0			0							0	0
233	p209	25-34	Female		United States of America	Louisiana		yes	I currently have a dog(s)	I have a 7 year old German Shepherd/Shar Pei mix with a dopey friendly personality. A 4 year old Australian Cattle Dog that is high energy and loves her people but is aloof with strangers. A 9 year old chihuahua mix that is anti social and prefers to stay at home investigating the latest smells		6						9		7							6	5				0		0				0					0
337	p210	65-74	Female		United States of America	California		yes	I have previously owned a dog(s)	Great Dane female. 120 pounds. Calm, silly, easy to live with. Well trained. Healthy				4					4			4			4			5			0				0		0							0
280	p211	45-54	Female		United States of America	New Jersey		yes	I have previously owned a dog(s),I currently have a dog(s)	Mixed breed, malen sight hound mix, tall, thin, aloof Akita/lab mix, female, liked people not other dogs Many dogs throughout my life		8					7				8			6				4				0				0				0	0
156	p212	35-44	Female		United States of America	New York		yes	I have previously owned a dog(s),I currently have a dog(s)	Fun loving Labrador retriever				5				6					8			7		4			0			0					0			0
270	p213	55-64	Female		Canada		British Columbia	no	I have never owned a dog						8		4					8					4	2	0							0	0						0
289	p214	65-74	Female		United States of America	California		yes	I have previously owned a dog(s),I currently have a dog(s)	Great Pyrenes - large, sensitive, protective				8		8					8				8			2			0		0							0				0
211	p215	45-54	Female		United States of America	Massachusetts		yes	I currently have a dog(s)	Two Boston Terriers and a Chihuahua mix.		3							5				7			5		2				0			0				0			0
377	p216	18-24	Female		Canada		British Columbia	no	I would like to own a dog		American pitbull terrier -medium to large size -big, round eyes -playful, loyal personality. -short hair (not too much fur) -easy to train -medium energy level		8				7					10		5				2		0						0	0				0
152	p217	55-64	Female		United States of America	New York		yes	I currently have a dog(s)	Short haired chihuahua. He is very protective of his family. Loves all of us, but especially my husband.				10				10		10						10		5			0			0				0				0
733	p218	55-64	Female		United States of America	Washington		yes	I have previously owned a dog(s),I currently have a dog(s)	Most current dogs 1. Intact male, English Setter, 65 lb, physically active, calm, interacts well with people and other dogs, will snark if physically overwhelmed by a rough physical large dog, highly food motivated and easy to train 2. Intact female, English setter, 50 lb, strongly motivated to hunt (scent, search, and chase), not food motivated and distractible, sensitive to emotions of human co…			6			9				8				5				2		0			0					0			0
890	p219	45-54	Female		Canada		Alberta	yes	I have previously owned a dog(s),I currently have a dog(s)	My current dog is a rescue dog. According to DNA, he is a German Shepherd/Alaskan Malamute cross. His colouring is gold and cream and he has light brown eyes. He is 3 years old. He is a very friendly, social dog with both people and other dogs, although if given the choice, he would choose people. He is very smart and cuddly - he loves and seeks out affection. He enjoys toys and loves to eat. He …		8					6				9						9	5				0				0				0			0
444	p220	35-44	Female		Canada		British Columbia	yes	I currently have a dog(s)	I have your yorkie x Pom . I had her since she was three months old I think her age development is a three year old but she is 13. She understand a lot of words . Her empathy is high because if one of us scream ,sad, or emotionally down she will be next to us or come to us to comfort us. When we go on for walks she�ll make sure she Hurd us and count us.					9			5				8			2			3	0					0			0							0
504	p221	18-24	Female		Canada		British Columbia	yes	I currently have a dog(s)	1) Shetland sheepdog. Fluffy, small black eyes, small-medium size (23lbs). Aloof to humans, shy/fearful of dogs not from our household. Thinks about food all day long. 2) Silken windhound. Lean, large eyes, greyhound-like physique, medium sized (36lbs). Aloof to humans, dog-friendly and prey-driven.				7		8							9	6				5			1		0						0		0
448	p222	55-64	Female		United States of America	Texas		yes	I currently have a dog(s)	3 Miniature Australian Shepherds, 1 male & 2 female 2 Corgis, I male & 1 female All have great friendly personalities					7				7				9			8		1	0						0				0			0
393	p223	45-54	Female		United States of America	Massachusetts		yes	I currently have a dog(s)	1- Sweet but reactive, smart, muscular lazy pit Bull 2-Friendly, calm smart slightly anxious husky Australian Shepard mix		3							4			6			7			1				0			0		0							0
265	p224	45-54	Female		United States of America	Georgia		yes	I have previously owned a dog(s),I currently have a dog(s)	Currently own a �Carolina dog� who is extremely smart, loyal, loves to run/go on long walks, seems to understand what we want/need/are saying and has identified my husband as his �person�.		8				7				6							6	3				0	0					0					0
612	p225	25-34	Female		United States of America	Virginia		yes	I have previously owned a dog(s),I would like to own a dog	Chow mix, terrier mix, shepherd mix, Chihuahua, herding dog mix.	Cat friendly, kid friendly. My favorite breed of dog is the Chow Chow, but with a growing family, it may be difficult to find a chow that would tolerate young children, and I would never put any animal in a situation where they weren't comfortable. I will keep searching when the time is right, but honestly any dog will do as long as it is kid and cat friendly. I only rescue.		8					9			9						8	2		0				0						0			0
180	p226	35-44	Female		Canada		British Columbia	no	I would like to own a dog		Friendliness, good with kids, medium size, pit bull				8		7					9		7				1	0							0	0				0
437	p227	45-54	Female		United States of America	Massachusetts		yes	I have previously owned a dog(s),I currently have a dog(s)	Golden doodle. Medium sized. White, hypoallergenic. Friendly but protective of family. loveable, snuggles, loyal, playful, good with children, great companion, loves everyone			10					7			8				6			1		0				0						0				0
543	p228	35-44	Female		United States of America	New York		yes	I currently have a dog(s)	Cooper is an 8 year old shepherd/Akita mix. He�s big, fluffy, and super handsome. He loves to watch the house, and enjoys walks. He is super silly about getting his belly rubbed by his preferred people but otherwise is a pretty stoic boy. Henry is a 18 month old hound mix. He�s a medium sized dog with long legs. He�s ridiculously cute. He loves going to doggie daycare and spends his free time at …				9		10							8			8		4			0		0						0			0
373	p229	25-34	Non-binary/third gender		United States of America	Nebraska		yes	I have previously owned a dog(s),I currently have a dog(s)	We have a lab and a labradoodle. Our yellow lab, he is an old man. He has a large head for a dog, even of his size. He is very patient but gets nervous or jealous easily. Our labradoodle, she is energetic but also has a very calm disposition. She is small but tall. She has weak back legs and often flops to the floor when we pet her, but just accepts it and lies wherever she lands. She has long le…				8			7			5							6	4			0					0		0					0
187	p230	45-54	Female		United States of America	New Jersey		yes	I currently have a dog(s)	I have a friendly red female chow chow. She can be stubborn but is loyal and adorable.					9				6			9			7			1	0						0		0							0
439	p231	25-34	Female		Canada		Ontario	no	I would like to own a dog		Papillon Intelligent, trainable, minimal shedding, small, low-ish activity level, friendly/companionate	7							8				9	6				5				0			0				0		0
308	p232	45-54	Female		United States of America	New York		yes	I currently have a dog(s)	Golden retrievers playful and mischievous sweet and sassy Shorkie very smart barks a lot autism tendencies Shihztzu snuggler loves to play sweet			8				8			8						6		3		0						0		0				0
487	p233	45-54	Female		United States of America	Texas		yes	I have previously owned a dog(s),I currently have a dog(s)	English setter, mixed breed small and fluffy, Weimaraner. All were sweat, playful, well-mannered dogs.				9				9			9			9				2			0			0						0	0
323	p234	55-64	Female		United States of America	Pennsylvania		yes	I have previously owned a dog(s),I currently have a dog(s)	Boston Terrier, medium athletic build, loyal/smart/companion			10			8							10		10			1		0			0						0					0
1237	p235	25-34	Female		Canada		Alberta	yes	I have previously owned a dog(s),I currently have a dog(s)	Loving, cuddly, goofy, anxious, black and white 30lb mix breed					7		10			7						6		2	0							0		0				0
253	p236	45-54	Female		United States of America	Colorado		yes	I have previously owned a dog(s),I currently have a dog(s)	Mutts/mixed breeds, rescue, medium-sized, energetic, intelligent, snuggly, short haired, loyal, lovely				8				9			10						10	1			0			0						0			0
1745	p237	25-34	Female		United States of America	Colorado		yes	I currently have a dog(s)	Puggle- stocky body, skinny legs, pug face with more snout to breathe. Loving and playful with family, fine with being a couch potato or hiking all day, not fond of strangers, dominant, very yappy. Heeler x- missing right front leg, big chest cavity with lean body, does not easily form bonds with people yet has separation anxiety, does not like loud noises, not fond of change, always finds a way …			6			7						8				5		5		0			0				0					0
474	p238	35-44	Female		United States of America	New York		yes	I have previously owned a dog(s)	German Shorthaired Pointers, English Mastiff, Lab/Great Dane, and Labradors					8				9	7				6				5	0						0			0			0
352	p239	25-34	Female		United States of America	California		yes	I currently have a dog(s)	Jack Russell mix, small, likes to be around people but not in a clingy way; he generally just likes sleeping in the same room as someone or laying beside them		8				7					8				7			1				0	0							0				0
345	p240	25-34	Non-binary/third gender		United States of America	Texas		yes	I have previously owned a dog(s),I currently have a dog(s)	Treeing Walker coonhound mix. Large, long hair, floppy ears, large feet. Food obsessed, wiggly, always happy, loves training. Silken Windhound. Thin, long hair, light on her feet. She�s sensitive, affectionate, loves to run and play.			5					8				7					6	5		0				0			0						0
141	p241	25-34	Female		United States of America	Massachusetts		no	I have never owned a dog			8					8						9			7		4				0				0			0			0
328	p242	25-34	Female		United States of America	Michigan		yes	I currently have a dog(s)	Shepherd mix, friendly, snuggly, well behaved. Has big expressive ears					7				6	8							4	2	0						0			0					0
228	p243	65-74	Female		United States of America	California		yes	I have previously owned a dog(s),I currently have a dog(s)	16 year old miniature poodle. Smart and loving				6				4				8		4				1			0			0			0				0
231	p244	18-24	Female		Canada		Alberta	yes	I have previously owned a dog(s),I currently have a dog(s)	Golden retriever, friendly, cuddly, smart, large, hairy, energetic, loving		8					8				9				6			4				0				0				0				0
286	p245	25-34	Female		United States of America	New York		yes	I have previously owned a dog(s)	Large breed Australian Shepard Mix German Shepard Mix Chow Chow Mix Very loyal, protective, extremely smart, high energy, always think they are small lap dogs				3		3							6			5		4			0		0						0			0
154	p246	25-34	Female		United States of America	Texas		yes	I have previously owned a dog(s),I currently have a dog(s)	German shepherd dog - 80 lbs current Belgian Malinois - 50 lbs current Border collie - former Border collie - former			8						8				8	7				5		0					0				0		0
867	p247	25-34	Female		United States of America	Virginia		yes	I have previously owned a dog(s),I currently have a dog(s)	Previous dogs: Terry- early childhood dog, west highland terrier, female Sprite- late childhood dog, yellow lab, female, lovable, energetic, anxious (chewed on self), loyal Rosie- late childhood dog, German shepherd Akita mix, female, dominant, loyal, connected, protective Riley- college to early adulthood, yellow lab, male, attached, connected, friendly, confident, curious Squire, Snickers, Mont…					8				7		8						6	5	0						0					0			0
499	p248	25-34	Female		Canada		British Columbia	yes	I currently have a dog(s)	Border Collie, tri coloured, 30 lbs, ADORABLE loyal, smart, quick learner, behavioural challenges with strange dogs and strange people					7	8				8					6			4	0				0					0						0
311	p249	45-54	Female		United States of America	Texas		yes	I currently have a dog(s)	I have two wiener dogs. I have a 7 year old girl and a 8 year old boy. Sparkle is very sweet and loving. She often waits at the door for me to get home. Spike is sweet and loving too. He also happens to be very grumpy.			7					10				8					8	3		0				0			0						0
805	p250	25-34	Female		Finland			yes	I currently have a dog(s)	Mixed breed (labrador/Dalmatian) like skinny labrador. Happy, always hungry, sweet, tolerant. Mixed breed. Knows her value, bossy, lazy unless there was a rabbit, likes to cuddle. Mixed breed. Looks like skinny Karelian bear dog. Full of humor, likes long walk in forest. Pretend to be serious but when she thinks you do not watch, is full of play. Sheltie. Blind with bad hips. Reactive, active, li…		7					8					8			6			2				0				0	0							0
107	p251	18-24	Male		United States of America	Massachusetts		yes	I currently have a dog(s)	Golden retriever yellow lab mix - very playful and loves her tennis ball				8		8							7	4				2			0		0						0		0
446	p252	35-44	Female		Canada		British Columbia	yes	I currently have a dog(s)	Casey - 16-year-old Pomeranian, orange, aloof, quirky, calm Pepe - 9-year-old Chihuahua, black and tan, high strung, anxious, friendly, affectionate				8					7	6						6		4			0				0			0				0
454	p253	18-24	Male		Canada		British Columbia	yes	I currently have a dog(s)	Size: Small (smol) white dog Breed: Maltipoo (Maltese cross poodle) Personality: Getting older, often described as a "grumpy grandpa" but goes hard when playing Acts "cat like," prefers to rub face against people as opposed to licking, demanding of attention but acts very nonchalant after/upon receiving attention. Also is smart in the "wrong" ways. Very creative about getting around things we set…			10					10			10			10				4		1				0						0	0
839	p254	45-54	Female		Canada		Alberta	yes	I currently have a dog(s)	I have 3 mixed breed dogs 1. 85 lb GSD mix. Edith "Edie" is 8 years old with sticky-uppy ears, brown and black (typical German Shepard markings). She's our "Boss Lady", fun police, loves to cuddle and has helped us foster 19 other dogs. 2. 55 lb GSD mix. Petersson "Petey" is 4 years old, brindle coloured with half floppy ears. He is our Ball-obsessed boi, also an amazing cuddler, he has some stra…		8					10						8				7	1				0				0			0				0
351	p255	35-44	Female		United States of America	California		yes	I currently have a dog(s)	Great Dane-puppy, clumsy, lovable, submissive, cuddly, playful, energetic, like an annoying baby brother. Border collie- old lady, sick of your shit, DGAF, smarter than most humans, a bit chonky, used to be itchy but not anymore, dominant, �mother� dog		7							8		8				6			2				0			0					0				0
374	p256	35-44	Male		United States of America	North Carolina		yes	I have previously owned a dog(s)	border collie/ aussie - sweetest dog in the world, very tuned-in to others around him					7			5		10				6				2	0					0				0			0
730	p257	25-34	Female		Austria			yes	I currently have a dog(s)	Jack Russell Terrier, Male, 8-9 kg, 11 years, calm, kind, cuddly, people-related				6		6						7				7		2			0		0				0					0
381	p258	35-44	Female		South Africa			yes	I currently have a dog(s)	Beagle female food gluten poop eater Dachshund mix Male timid old loved walks			4						5	7							6	4		0					0			0					0
172	p259	18-24	Female		United States of America	Washington		yes	I currently have a dog(s)	14 lbs, female daschund papillion mix, mostly black with a white chest, stubborn, lazy, cuddly, curious, loves to give a ridiculous amount of kisses		9				10						10			6			3				0	0				0							0
432	p260	35-44	Male		United States of America	Indiana		yes	I have previously owned a dog(s),I would like to own a dog	Very athletic, somewhat aloof, persistent female intact Siberian husky Very athletic, very biddable female intact Australian shepherd mix	Large, athletic, independent, northern breed/Spitz-type		3					7					8			3		2		0				0					0			0
1244	p261	25-34	Female		United States of America	Washington		yes	I have previously owned a dog(s),I currently have a dog(s)	1) Current dog: pit bull/shepherd mix, very sweet, good with other animals, loves to play and cuddle, suffers from separation anxiety and also has generalized anxiety with new situations/changes, and is wary of strangers at first but warms up to them quickly. 2) Previous dog: pit bull, got along well with my other dog, was very social, was very sweet and loved to cuddle, also suffered from separa…					8	8					7			5				5	1				0							0	0
597	p262	55-64	Female		United States of America	Missouri		yes	I currently have a dog(s)	I've had many dogs, but always at least one that is at least part beagle. My first dog was a purebred beagle, but all the dogs since have been mutts. My current dogs are a beagle-bassett mix, a beagle-terrier mix, and a poodle-terrier mix. I've had dogs ranging from 16 to 80 pounds. I've had a dog who liked no one else but me (not even other dogs) and a dog who was wonderful with everyone and eve…			8				8			7							7	3		1						1		1					1
184	p263	45-54	Female		New Zealand			yes	I have previously owned a dog(s),I currently have a dog(s)	Boxers � 8 Border Terriers x 3				7				3					4		4			5			1			0					0					0
352	p264	55-64	Female		Canada		Alberta	yes	I have previously owned a dog(s)	Black and white very friendly border collie x					6				6		6					6		2	0						0					0		0
123	p265	18-24	Female		United States of America	New York		yes	I currently have a dog(s)	Yorkshire terrier - larger than typical yorkies with long ears and broad chested - very intelligent and self-aware		10				10						10				10		1				0	0				0					0
386	p266	35-44	Female		Canada		Ontario	yes	I have previously owned a dog(s),I currently have a dog(s)	Previous: Retired show shelties. Very well bred, relaxed, well trained, well socialized. Current: One rescue, unknown bully breed. Extremely anxious, traumatized and dog reactive. Very excitable but very sweet with people. Playful and eager. One re-homed pitbull. Super sweet, very relaxed, friendly, playful. Loves people, kids, dogs and other animals. Just wants to snuggle and play.			8						9				8	7				2		0					0				0		0
147	p267	18-24	Female		United States of America	California		yes	I have previously owned a dog(s)	Large rescue dog, no distinct breed, gentle, energetic, friendly, playful		7						9				7					6	2				0		0			0						0
174	p268	35-44	Female		Sweden			no	I have never owned a dog						7		4			9					5			2	0							0		0						0
288	p269	25-34	Female		United States of America	Texas		yes	I currently have a dog(s)	I have had 10 dogs in total. 3 golden retrievers, 1 chihuahua, 1 chihuahua mix, 2 terrier mixes, German shepherd mix, corgi mix, and American staffordshire mix.		10				10					10			10				2				0	0							0	0
465	p270	35-44	Female		Canada		British Columbia	yes	I have previously owned a dog(s),I would like to own a dog	I grew up with mixed breed mutts, a walker hound, and later golden retrievers. I lived with a sheltie as a young adult. All of the dogs were friendly and gentle. They ranged from sheltie size to the walker hound (who was taller than the retrievers). The hound and the mixed dogs were more reserved and didn�t care about people so much. The retrievers and the sheltie cares more about getting attenti…	Medium to large, more likely to want to adopt a mixed dog that needs a home, would like a dog that is friendly, fairly chill (ie. not too anxious or needy) and that likes to play and exercise.			10			10						10		10			1			0					0			0					0
547	p271	18-24	Non-binary/third gender		Canada		British Columbia	yes	I have previously owned a dog(s),I currently have a dog(s)	Have owned growing up: -female black mutt (lab x gsd x whippet) very smart and friendly spayed -male purebred yellow lab very friendly, very naughty, goofy neutered -male black and tan mutt (gsd x Doberman x greyhound) very friendly, anxious, extremely smart neutered -3 Great Danes all spayed/neutered (male fawn, female blue Merle, male blue) all very lazy, good family pets. The males were very f…			6					9				8				6		5		0				0			0					0
203	p272	25-34	Female		United States of America	California		yes	I currently have a dog(s)	German Shepherd dog, 3 legged (osteosarcoma- amputation), 5 years old. Confident and playful. Not as energetic after amputation but still playful like a puppy at times					8				8	8							6	3	0						0			0					0
400	p273	25-34	Female		France			yes	I currently have a dog(s)	Australian shepherd, intact male, coat is red tri with a deep brown. He is physically longer than a classic aussie and has a long tail. He is sociable with other dogs, smart when communicating, able to analyse a situation quickly and adapt to it. Strong minded, has his own opinions. Has a love for bread and all edible things.					3		4				6			3				4	0							0				0	0
271	p274	55-64	Female		United Kingdom of Great Britain and Northern Ireland			yes	I currently have a dog(s)	Border collie. Obsessive with balls and swimming Chases the cats. Wonderful nature with all humans and dogs				3					8				9				9	1			0				0				0				0
183	p275	18-24	Female		Canada		Alberta	yes	I currently have a dog(s)	Purebred pug Bubbly Warm Stand-offish Gentle Sneaky			7			9				6						5		5		0			0					0				0
710	p276	35-44	Female		Romania			yes	I currently have a dog(s)	Mixed breed. Medium dog (20.5 kg), fluffy fur in 2 colors (white and black), floppy ears and straight tail		9						9				8			8			4				0		0			0							0
541	p277	25-34	Female		United Kingdom of Great Britain and Northern Ireland			yes	I have previously owned a dog(s),I currently have a dog(s)	My first dog was a cavalier King Charles spaniel- independent, foody, hyper until he was around 9- passed away at 14 yr old. My second dog (he�s 6 atm) is a cockapoo- loving, relaxed most of the time but ball obsessed and can be unsure around men- barks at people outside the home. My third- 20 week old show-type cocker, foody, loving, sleepy. No issues yet		9						9			8				8			5				0		0						0				0
329	p278	18-24	Male		Sweden			yes	I currently have a dog(s)	An apricot medium poodle. He's very cuddly, kind and playful. He's biromantic				8		7					7						7	4			0		0							0			0
506	p279	65-74	Female		Australia			yes	I have previously owned a dog(s),I currently have a dog(s)	4 German Shorthaired Pointers All have been energetic My current female has anxiety issues and is receiving treatment from a behavioural vet					7				8			9		7				2	0						0		0				0
215	p280	25-34	Female		Australia			yes	I currently have a dog(s)	Kelpie cross			2				4			5						2		2		0						0		0				0
128	p281	25-34	Female		Netherlands			no	I have never owned a dog						9			7					7			5		4	0					0					0			0
222	p282	55-64	Female		Australia			yes	I currently have a dog(s)	Bali Street Dogs. These dogs are intelligent, independent and incredibly loyal.				8		8						8					8	5			0		0				0						0
381	p283	25-34	Female		United States of America	Pennsylvania		yes	I have previously owned a dog(s)	German shepherd Gordon settee			7						7				8	7				2		0					0				0		0
591	p284	25-34	Female		New Zealand			yes	I currently have a dog(s)	I currently own a 12 and a half year old German Shepherd. He has a lot of health issues, and had a challenging temperament as a younger dog, but he's enjoyable now. I also own a 9 year old Akita/Shiba mix. He's incredibly food oriented, and will chase small animals like cats and rabbits with the intent to kill them. Otherwise, he's a quiet dog with an unassuming personality. My last dog is a 2 ye…		7					6			6					5			2				0				0		0						0
184	p285	35-44	Female		United States of America	Massachusetts		no	I have never owned a dog						5			3			9						4	3	0					0						0			0
193	p286	35-44	Female		Australia			yes	I have previously owned a dog(s),I currently have a dog(s)	Large mutt, fluffy, friendly, sometimes anxious, patient, forgiving, middle-aged		7					8					6		6				4				0				0	0				0
359	p287	18-24	Female		United Kingdom of Great Britain and Northern Ireland			yes	I have previously owned a dog(s),I would like to own a dog	Havanese - small, white, curly fur, friendly dog, likes to be around people, very dependent, not shy, easy going Aussie Shepard x Poodle - Black and white medium sized dog, curly fur, very curious/clever, friendly, likes people and attention, good agility, trainable but will test boundaries of rules	Medium size, not a heavy shedder, friendly and good with kids, trainable, good agility for running/hiking with		8						3		8				5			3		0					0					0				0
379	p288	45-54	Female		United States of America	Michigan		yes	I have previously owned a dog(s),I currently have a dog(s)	I have owned a large dogs and currently owned small dogs. I like dogs who are friendly playful lovable. Previous dogs have been aloof and reactive towards people. Previous dogs were an Afghan hound and a German shorthair pointer. Current dogs are a long-haired dachshund a short haired Docksin and a Yorkshire terrier				6		5							7			6		5			0		0						0			0
662	p289	35-44	Female		Slovenia			yes	I have previously owned a dog(s),I currently have a dog(s)	All three were mixed breeds. One was a cocker spaniel mix (black), and he was friendly, brave, playful, protective, amazing friend. The second one was giant mixed breed (black with tan markings), her mother was a newfundland/retriever mix. She was really friendly, very careful, calm dog. Stubborn and kind. The current dog is stubborn as hell, he's the most wonderful dog, but a teenager with a ver…		9				9				8				9				1				0	0					0			0
248	p290	45-54	Female		United States of America	Mississippi		yes	I currently have a dog(s)	Mixed breed - looks mostly boxer - learns quickly - friendly but skittish - loyal - affectionate					7				5			6					8	3	0						0		0						0
513	p291	35-44	Female		Canada		Ontario	yes	I have previously owned a dog(s),I currently have a dog(s),I would like to own a dog	Previous - standard poodle and standard schnauzer. Steady, easy-going dogs who likes other dogs and people. Current dogs - Both: European village dog. 50lbs. medium build. Big "prick" ears/ Current dog 1 - tan colour, very, very fearful of people, sounds, movement. Retreats or freezes from new experiences. Heavily medicated for anxiety. Periods of hyperactivity (running, demand-barking) when happ…	Mixed-breed, medium sized, tan-brownish, confident, food motivated, medium energy, affectionate, good with other dogs, cats, kids and people.			7			8				7				6			1			0					0				0				0
1232	p292	25-34	Female		India			yes	I currently have a dog(s)	Previous dog Breed- Free ranging dog Physical traits= Small, Male, adopted at 1 year, passed away at 3+ years, black and white, paralyzed and double amputee Personality traits= Explorative, curious, friendly, approachable, not easily scared, motion sickness in cars, aggressive to sound and motion at night Present dog Breed- Free ranging dog Physical traits= Small, black and white, female, 3 years…			7					8		6						5		3		1				0				0				0
329	p293	25-34	Female		United States of America	California		no	I would like to own a dog		Active but not super high energy, mellow friendly, 40-50 pounds, fairly independent. Some kind of shepherd/pit/husky/mutt.				7		8						7	5				5	0							1			0		1
352	p294	18-24	Non-binary/third gender		Iceland			yes	I currently have a dog(s)	I have a Miniature Schnauzer and a Tibetan Terrier. My schnauzer is very independent, people friendly, indifferent to dogs, quite calm. She is usually clipped down, botton ears, curled tail. My TT is aloof, loves dogs, very energetic, affectionate. Is in full coat, tightly curled tail, floppy ears that disappear into the coat.		7				7					6					8		1				0	0							0		1
161	p295	18-24	Male		Canada		British Columbia	no	I have never owned a dog					8				6				8					5	5			0			0			0						0
296	p296	35-44	Male		Ecuador			yes	I have previously owned a dog(s),I currently have a dog(s)	Mix Happy and friendly			5						5	2					3			2		0					0			0						0
370	p297	25-34	Female		United States of America	New York		yes	I have previously owned a dog(s)	Pembroke welsh corgi, male, overweight but also the largest size corgi I've ever seen, ginger colored with white, lazy, dog aggressive, food obsessed, smart, affectionate on his own terms, goofy, playful, protective		9				9							10	7				5				0	0						0		0
210	p298	35-44	Female		United States of America	New York		yes	I currently have a dog(s)	Boston Terrier (3) funny, zoomies are short and infrequent but adorable. healthier in comparison to larger dogs. Great Dane (1) Separation anxiety when rescued, generalized fear issues. Not as snuggly. Noise sensitive, loves dog daycare but plays only for a few min and then done. Mastiff (1) Separation anxiety when rescued, treated with meds. Snuggly and attached. Funny			8						8			7				4		4		0					0		0					0
321	p299	18-24	Female		United Arab Emirates			no	I have never owned a dog,I would like to own a dog		I've always wanted to adopt either a german shepherd, golden retriever, labrador or a husky. I've always loved the idea of having a big dog. I don't have a preference as to whether I dopt a dog as a puppy or a grown up. As far as physical or personality traits are concerned, I'm not particular about anything - as long as it's a dog that needs love and wants a home.			10			10			10					9			1			0					0		0						0
421	p300	55-64	Female		United States of America	Wisconsin		yes	I have previously owned a dog(s)	Jack Russell Terrier - clever, smart, charming, loyal, sweet, happy. Aussie/cocker American Mix Breed - tender, smart, frustrated, loyal, loving, charming, handsome. I miss them both terribly					7			8					10				8	5	0					0					0				0
232	p301	25-34	Female		United States of America	Connecticut		yes	I currently have a dog(s)	I have a 10 year old German Shepherd, a 6 year old chihuahua/terrier cross, a 4 year old chihuahua mix, and an almost 2 year old Golden Retriever.			6					6			6			5				4		0				0						0	0
271	p302	45-54	Female		United States of America	Pennsylvania		yes	I have previously owned a dog(s)	Great dane, St Bernard, giant breed, lazy, relaxed, friendly, easy, insane hair, slobbery, expensive medically, short lived, loving					6	7					7				6			3	0				0							0				0
689	p303	35-44	Male		United Kingdom of Great Britain and Northern Ireland			yes	I have previously owned a dog(s)	Adopted 8yo English Springer Spaniel (working strain) bitch from reputable breed rescue. She originally exhibited fear-aggression toward other dogs that moderated significantly with training and managed socialisation, but she never shoed any desire to play with other dogs. She was generally fit, but had two mammary gland tumour removals and a spleenectomy whilst with me. She had daily medication …			5						5			6				5		5		0					0		0					0
623	p304	45-54	Female		United States of America	Virginia		yes	I currently have a dog(s)	Fear aggressive short-haired Chihuahua - with medical issues and behavioral issues (food aggression, fear aggression) older Chihuahua - happy				5			7						8			5		5			1					1			1			1
405	p305	18-24	Female		Canada		Manitoba	yes	I currently have a dog(s)	Mixed Breed- rescue dog so we are not positive but probably some husky, German Shepard, lab, and Keeshond. Physical Traits- 37 pounds, black, thick double coat, erect ears Personality- very energetic, loves to be outside, sweet, a little anxious, cautious of new dogs but once she meets them a couple of times she loves to play, a people pleaser, relatively high prey drive, quite sassy.		6						9					9				9	4				0		0					0				0
212	p306	25-34	Male		Netherlands			no	I have never owned a dog					5		6				7					5			1			0		0					0						0
444	p307	45-54	Female		United States of America	Michigan		yes	I currently have a dog(s)	Miniature schnauzers - one is grumpy and the other is sweet with a sneaky streak in her					8		9				10			6				4	0							0				0	0
167	p308	35-44	Male		United States of America	Missouri		yes	I have previously owned a dog(s),I currently have a dog(s)	Varied				5			5					5				5		2			0					0	0					0
289	p309	25-34	Male		United States of America	California		yes	I have previously owned a dog(s),I currently have a dog(s)	Previous dogs were an American Eskimo dog and a mixed breed (we think Shiba Inu and Schipperke). Both were from rescues. The American Eskimo was missing a hind limb and in rough shape when we got him due to fleas/ticks from before he was rescued. Current dog is a mixed breed (we think pit bull terrier and corgi mix). He was very shy at the shelter, and relatively calm.			10					10					10		10			1		0				0					0					0
125	p310	25-34	Male		Hong Kong (S.A.R.)			yes	I have previously owned a dog(s),I currently have a dog(s),I would like to own a dog	toy poodle, hyperactive, black	french bulldog/another toy poodle, black,				9				10	8				8				2	0						0			0			0
649	p311	65-74	Female		United States of America	Kansas		yes	I have previously owned a dog(s),I currently have a dog(s)	Current dog is mixed breed, possibly dachshund and chihuahua mix. Previously have had 2 miniature dachshunds and a miniature poodle.		8				5						6					8	1				0	0				0						0
449	p312	18-24	Female		Canada		British Columbia	no	I have never owned a dog,I would like to own a dog		I would be looking for a mutt, medium to large size, though if I like the personality I would also be okay with a small sized dog. Personality-medium energy, friendly to my social circle, smart/traineable. Non-aggressive. I would be looking for a healthy dog with no chronic ilnesses.				8		8				2					5		1	0							0				0		0
301	p313	18-24	Female		United States of America	California		yes	I currently have a dog(s)	Australian Shepherd- biddable, food motivated to a fault, calm, dog reactive Standard Poodle - Biddable, separation anxiety, people shy, bouncy and excited		7							9			6		4				1				0			0		1				0
659	p314	18-24	Female		Canada		Alberta	yes	I currently have a dog(s)	We got our dog as a puppy when she was 8 weeks old. She is a rescue so the SPCA told us what breed they think she is and we anticipated a medium-sized dog but is fairly large, almost like a swiss mountain dog- mix. Her colouring always gets lots of compliments. She has black, white, and brown fun. She is a short-haired, double-coated dog. Her back is all-black back, has a paintbrush white tail, w…				7		7							5		8			4			0		0						0					1
796	p315	35-44	Male		United Kingdom of Great Britain and Northern Ireland			yes	I have previously owned a dog(s),I would like to own a dog	Sighthound (Deerhound cross) and Pattadale. Both rescues so it�s difficult to define �personality� physical traits of sighthound: amazing eyesight, scent detection, stamina, extremely intelligent, motivated by prey. Very sensitive despite being able to effectively dispatch Deers. Pattadale terrier, physical traits: motivated by prey and tenacious, similar to sighthound as a similar linage of bein…	Rescue is my favourite type so it�s not about that but I do want another sighthound as I just have a very special love of them.		7					6			8						9	5		0				0						0			0
116	p316	18-24	Female		United States of America	Ohio		yes	I currently have a dog(s)	Terrier mix, bubbly, bright, affectionate				9			6			9				6				4			0					0		0			0
306	p317	55-64	Female		United States of America	New York		yes	I currently have a dog(s)	goldendoodle cockapoo no shed coats playful smart			8			8						7				7		2		0			0				0					0
355	p318	35-44	Female		United Kingdom of Great Britain and Northern Ireland			yes	I currently have a dog(s)	An ancient GSD mix, 15 yrs, playful, loyal, used to be great at agility		5							6		5						6	4				0			0					0			0
620	p319	45-54	Female		Sweden			yes	I have previously owned a dog(s),I currently have a dog(s)	Female, american bulldog, white with two patches - right ear and on the back. Non-typical for the breed: very small and very cute, and with one rebellious ear that always looks like it's going somewhere on it's own. A sweet girl, a bit shy towards unfamiliar people but loves to train and work.					6			8					6		6			5	0					0					0					0
628	p320	45-54	Female		Netherlands			yes	I currently have a dog(s)	1. peruvian hairless (old lady), very smart and self confident, introvert, one person dog, sweet and agile (still now), she was very sporty and still likes to learn new things. And she loves food! 2. peruvian hairless mix kelpie: smart and very observe, the most introvert dog I've ever known, she loves "dangerous" things like climbing and crawling through things (with me) and pulling (canicross),…		3							9	5						8		4				0			0			0				0
149	p321	18-24	Female		United States of America	Texas		no	I have never owned a dog,I would like to own a dog		Hypoallergenic, smaller size, affectionate			7				6			9				7			1			0			0						0				0
344	p322	18-24	Female		Canada		Ontario	yes	I currently have a dog(s)	2 year old white female maltese/shih tzu/ poodle mix. She is very friendly and gets excited easy.					7	6				9							5	1	0				0					0					0
778	p323	18-24	Female		United Kingdom of Great Britain and Northern Ireland			yes	I have previously owned a dog(s),I currently have a dog(s)	Previous dog put to sleep due to severe spondylosis and arthritis at just under 6 years old: Landseer european continental type, male, castrated at 3 years old. Hyperactive if not provided with enough exercise and mental stimulation, attended training classes for agility and canicross. Had a very strong bond to my family and I, indifferent towards strangers. Disliked strange dogs in his face, but…					4			4					5	6				5	0					0					0		0
180	p324	18-24	Female		United Kingdom of Great Britain and Northern Ireland			yes	I have previously owned a dog(s),I currently have a dog(s)	All working dogs, mostly gundogs. Labradors, springer spaniels, golden retriever, and a terrier. I like fit and agile dogs with a smart brain, who can work things out on their own as well as work with me. They also need to be good in the house or kennelled and have a loving friendly personality			8			8						7		5				2		0			0				0				0
244	p325	25-34	Female		United Kingdom of Great Britain and Northern Ireland			yes	I currently have a dog(s)	English cocker spaniel (working). Active, friendly, gentle.		8					9				7					6		3				0				0				0		0
96	p326	35-44	Female		United Kingdom of Great Britain and Northern Ireland			yes	I currently have a dog(s)	Springer spaniel. High energy and friendly!			8						8			7			7			4		0					0		0							0
378	p327	25-34	Female		United States of America	Virginia		yes	I have previously owned a dog(s),I currently have a dog(s)	Grew up with golden retrievers Pit mix- male, tan, 58lbs, upright ears, one blue eye one brown, goofy, shy Shepherd/Husky Mix- female, blonde with white markings, 68lbs, smart, extroverted, confident, athletic		7					8			8							6	2				0				0		0					0
208	p328	25-34	Female		United States of America	Washington		yes	I currently have a dog(s)	Icelandic sheepdog, prick ears, 17�, pointed nose					5				7				5				5	5	0						0				0				0
633	p329	18-24	Female		Canada		British Columbia	yes	I currently have a dog(s)	Flash is a 6 year old medium sized brown and white Shihtzu. He loves to go on walks as well as belly rubs. He is quite shy and cries easily. He hates baths and loves meeting new people.				9				8			8				6			1			0			0						0				0
971	p330	45-54	Female		Netherlands			yes	I have previously owned a dog(s),I currently have a dog(s)	Shepherd (looks like sturdy BorderCollie, but colouring of German Shepherd) mix from Spain, female, adopted at 4,5 months. High drive, up for everything, but also prone to fear. Storm phobia.. Both emotionally and physically sensitive. Now senior, arthritis, spondylosis with a typical "senior personality" with a much stronger mind of her own. Small stress bucket Her biological brother lived with …					7	7				8				7				3	0				0					0			0
520	p331	55-64	Female		United States of America	Washington		yes	I have previously owned a dog(s),I currently have a dog(s)	Different breeds, from pure-bred UKC registered American Pit Bull Terrier to an F1 Goldendoodle and a couple of mystery mixes. All rescues. All have been calm and affectionate family members. Good with kids and other dogs. Good communicators. Very similar in temperament, even though we have never had more than one dog at a time. One rescue had extreme separation anxiety, but responded very well t…				10					10			10				10		1			0				0		0					0
268	p332	55-64	Male		United Kingdom of Great Britain and Northern Ireland			yes	I currently have a dog(s)	Lurcher Medium size Intelligent		7					7						10				5	2				0				0			0				0
202	p333	35-44	Female		United Kingdom of Great Britain and Northern Ireland			yes	I currently have a dog(s)	4 lurchers high prey drive, easy to live with, energetic Staffordshire bull terrier high drive, energetic fun			4					8		8						5		5		0				0				0				0
239	p334	65-74	Female		United States of America	New York		yes	I have previously owned a dog(s),I currently have a dog(s)	Large & medium; 1 very friendly while the other is extremely fearful		8				8						8			7			4				0	0				0							0
518	p335	25-34	Female		Sweden			yes	I currently have a dog(s)	Breed: Border collie. 10 y/o intact female. Happy and active, with good on/off button so are calm when she needs to be. Likes treats and food, and eats almost everything you give her. She loves toys and is very playful. Have a lot of "will to please", she wants to do the right thing. Very good at training and competition, she loves it.					4			0			5			3				2	0					0						0	0
232	p336	35-44	Female		United States of America	Arkansas		yes	I have previously owned a dog(s),I currently have a dog(s)	Golden retriever German shepherd Mix (lab, pit, some type of hearding bread)				10			10						10				10	5			0					0			0				0
295	p337	35-44	Female		United States of America	New York		yes	I currently have a dog(s)	Pomeranian, cream, male, fluffy, almond eyes, affectionate, loves attention, intelligent, hates being left alone			8			8							8	7				4		0			0						0		0
342	p338	55-64	Female		United States of America	Minnesota		yes	I have previously owned a dog(s),I would like to own a dog	Medium to large retriever and herding types. Friendly and athletic.	Small (under 20 pounds), athletic when outside and calm and playful inside.		8						8	9						7		4		0					0			0				0
170	p339	35-44	Female		Canada		British Columbia	yes	I currently have a dog(s)	Mixed breed, medium-sized, high-drive, high-energy, friendly					1	2					5				1			3	0				0							0				0
351	p340	35-44	Female		Greece			yes	I have previously owned a dog(s),I would like to own a dog	mixed pomeranian and samoyed, medium size, long hair, nervous dog,not trained,was with us 17 years	medium size,family dog, i prefer puppy so i can do the training,	6					7				7			6				2				0				0				0	0
302	p341	45-54	Male		United States of America	Virginia		yes	I currently have a dog(s)	Boxers, very strong and athletic, also very kind and gentle.				6				6				8			6			2			0			0			0							0
182	p342	35-44	Female		United Kingdom of Great Britain and Northern Ireland			yes	I have previously owned a dog(s)	Staffordshire bull terrier. Loving, playful, cuddly, friendly, loyal. The 'nanny dog' ��great with kids, and in our case, all other creatures.					7				7			7					7	5	0						0		0						0
454	p343	25-34	Female		United States of America	Washington		yes	I currently have a dog(s)	Both are mixed breeds. One is chihuahua/corgi and the other is chihuahua/terrier mixed breed. They are both friendly to humans. The chihuahua/terrier dog has a harder time socializing with other dogs and seems to be scared and barks at other dogs. The corgi mixed breed is white with brown spots, weighs about 17 lbs and has shorter legs. The terrier mixed breed is brown with some white spots, weig…				8			8						9			7		4			0					0			0			0
230	p344	25-34	Female		Ireland			yes	I currently have a dog(s)	My greyhound is a black and white hound who is quite quiet at home and on walks. She enjoys quiet walks and does not like crowds. She is friendly and rarely barks. She would definitely chase squirrels or cats! She loves to learn and do training. Kaylee is a small lurcher. She is energetic and needs more exercise and stimulation than the other dog. She is easily overwhelmed by other dogs. She love…		4				5				5				6				2				0	0					0			0
325	p345	35-44	Female		United Kingdom of Great Britain and Northern Ireland			yes	I currently have a dog(s)	German wirehaired pointer, medium build, wiry coat, energetic, prey driven, work ability, stubborn, loves people and affection English Pointer x, large lean build, muscular, short coat, energetic, puppy like, stubborn, clingy, nervous,			8					8		8						5		4		0				0				0				0
281	p346	55-64	Female		Canada		Ontario	yes	I have previously owned a dog(s),I currently have a dog(s)	The last two have been Parson Russell terriers. Very different personalities but both high energy with a good off switch. Neither love/d other dogs approaching them on leash. Highly trainable with positive methods but a big prey drive			6						5				7				7	1		0					0				0				0
507	p347	75-84	Female		United States of America	Colorado		yes	I have previously owned a dog(s),I currently have a dog(s)	I have a 5# female yorkipoo, ~ 12 years old ~ who is demanding, noisy, and playful. I also have a 10 year old male yorkie x shih tsu? who is demanding, affectionate, devoted to me, afraid of strangers (human and canine).. And noisy.		10					10					8			7			5				0				0	0							0
1224	p348	25-34	Female		United States of America	North Dakota		yes	I have previously owned a dog(s),I currently have a dog(s)	Current dogs: Rhaurie- Irish Wolfhound, light wheaten color, he�s a major diva and will pout if he doesn�t get his way. He loves being the center of attention. Ayana- Irish Wolfhound, light wheaten color, missing a back leg, she�s an absolute sweetheart but she can be a little stubborn at times. Dyno- Great Dane/ mastiff mix, brindle, drools a lot, he�s very protective, goofy, and loves trying to…					7	9				9				10				1	0				0					0			0
400	p349	45-54	Female		United Kingdom of Great Britain and Northern Ireland			yes	I currently have a dog(s)	Greyhound, very laid back and unbelievably lazy in the house. Reactive to all dogs and cats in an over the top excited way.				3					4		5					6		2			0				0					0		0
1577	p350	35-44	Female		United Kingdom of Great Britain and Northern Ireland			yes	I have previously owned a dog(s),I would like to own a dog	She was boxer + rottweiler mix, the most beautiful, loveable, faithfull dog ever. She had playfulness + big heart and loveliness of a boxer, and alertness + guardeness of a rottweiler. The most perfect mix. She was also big and 'chubby' muscled, like rottweilers, but was tri-coloured, like boxers often are. She was huge, and looked like everyone in the neighborhood had to pay respect to her, but …	I always have this perfect mix on my mind (boxer+rottw), but it's probably because I still miss my dog. And I know that no dog would replace her, so I don't need to have the same 'breed'. But it's true that I still prefer big breeds, molos type, with calm and sort of 'wisdom' in their eyes, faithfull and loveable, with strong connection between the dog and his human.	7							8			7			6			1				0			0		0							0
541	p351	65-74	Female		Netherlands			yes	I currently have a dog(s)	mixed breed (jack russell)			8			8							9				7	1		0			0						0				0
452	p352	18-24	Female		United States of America	Illinois		yes	I have previously owned a dog(s)	German shepherd, protective, quiet					10			10				7				8		1	1					0			0					0
414	p353	35-44	Female		United Kingdom of Great Britain and Northern Ireland			yes	I currently have a dog(s)	Cockapoo 5yrs old, black, pray loves to chase small fluffy animals (rabbits, cats, squirrels etc) & resource guarder Labradoodle 3yrs old, black, fun loving, high energy, reactive		5					5				5				5			1				0				0				0				0
182	p354	35-44	Female		Australia			yes	I currently have a dog(s)	Too many to list				5				5		5				5				2			0			0				0			0
572	p355	35-44	Female		United States of America	Washington		yes	I have previously owned a dog(s),I currently have a dog(s)	Border Collie (focused, intense, happy) Border Collie/Husky/Golden Retriever mix (dog reactive, otherwise happy, well-behaved) Mini Australian Shepherds (shy, sound sensitive, fear aggression, sweet with immediate family)					5				6				6		5			4	1						0				0					0
359	p356	35-44	Female		United Kingdom of Great Britain and Northern Ireland			yes	I have previously owned a dog(s),I currently have a dog(s)	My dog as a child was a pedigree black Labrador. He was super friendly, energetic and not very bright bless him. My current dogs are Romanian rescues, complete mixed breeds. One is very nervous outside of the house and fear aggressive but playful, loving and hilarious in the house. The other is only reactive if with her sister, otherwise quite laid back outside. In the house she is very needy but…				8			9					7		5				1			0					0	0				0
219	p357	35-44	Female		United Kingdom of Great Britain and Northern Ireland			yes	I currently have a dog(s)	Unwanted. Scruffy and the ones who nobody else wants.			5				6				6						6	1		0						0				0			0
399	p358	55-64	Female		United States of America	Michigan		yes	I have previously owned a dog(s)	Husky/malamute/German Shepherd/Chinook/Wolf mix		7				7							7				7	5				0	0						0				0
325	p359	25-34	Female		Canada		Ontario	yes	I have previously owned a dog(s),I currently have a dog(s)	Doberman - affectionate, clingy, needy, sensitive, alert, reactive, athletic, sweet, muscular, fast, jittery, bouncy, cuddly, black & tan Border collie - independent, sweet, smart, pushy, bossy, happy, eager, black & white, fluffy Sheltie - fluffy, bossy, mischievous, cute, brown & white Chow chow - stoic, watchful, sweet, quiet, opinionated, black, fluffy					7	8				7						5		1	0				0					0				0
119	p360	18-24	Male		Canada		British Columbia	no	I have never owned a dog,I would like to own a dog		german shepherd / chow chow / samoyed / french bulldog cute, quiet, reserved, protective guard dog			1				9					9			2		5			0			0					0			0
842	p361	18-24	Female		Canada		Alberta	yes	I currently have a dog(s)	#1: German Shepherd. Large size. Long haired. Mainly black. Loves kisses. Protective. Whiny/needy. #2: Husky mix. Large size. Blonde haired. Cuddly. Enthusiastic. Barks a lot.		8							7	9				6				4				0			0			0			0
289	p362	18-24	Female		Canada		British Columbia	yes	I currently have a dog(s)	My dog is a pomsky (husky x pomeranian). Unbiased opinion (not really): he is likely the cutest dog you will EVER come across. While his face is extremely cute though, his personality is STUBBORN. We've had him for two years and the only time he will follow commands is if a treat/food is involved. He knows the things we don't want him doing and purposely likes to do those to mess with us. Nonethe…			7				5				9				5			4		0						0				0				0
604	p363	45-54	Female		Canada		British Columbia	yes	I have previously owned a dog(s),I currently have a dog(s)	As a child: Mindy: corgi cross. Friendly, happy, playful As an adult: Tyke: rottweiler. Protective, good with submissive dogs, responsive to training. Lola: pug. Cute, snuggly, popular with kids. Not too smart Cooper: mid sized mixed breed. Probably hound cross. Perfect temperament. Good with all dogs, all animals, all people. Not super needy or snuggly, but possibly my favorite of all time. Nala…			5			4						6				6		3		0			0				0					0
203	p364	18-24	Female		Greece			yes	I currently have a dog(s)	Border collie / has a chasing instinct, and nips to runners if not leashed and controlled with commands like lay down				6					8			7		8				4			0				0		0				0
286	p365	25-34	Female		Canada		Ontario	no	I would like to own a dog		Not sure about specific breeds but I would like a medium sized dog (I'm a small person so any big breeds would be hard to handle on my own) that is calm and loyal.	10						10					10		6			5				0		0					0					0
279	p366	35-44	Female		United States of America	Florida		yes	I currently have a dog(s)	Toy fox terrier, staffordhsire terrier, America staffordhsire terrier mix. And a mini golden doodle. Both dogs are very smart and known many commands. They are loyal and friendly					10			10		10							5	4	0					0				0					0
305	p367	35-44	Female		United Kingdom of Great Britain and Northern Ireland			yes	I currently have a dog(s)	Previous Newfoundland soppy, slow, loving, loved all people and farm worked rescue Collies, energetic, loving and very intelligent. Now, Springer x Lab, highly intelligent, loving, nervous				8		7					8					9		2			0		0							0		0
496	p368	25-34	Female		United States of America	Florida		yes	I currently have a dog(s)	Bentley: 8 year old greyhound/german shepherd dog mix, 70 lb brindle with tall and sleek body. He is goofy, but also a nervous nelly so to say: noise sensitive, fear of strangers, very dog selective. He has high prey drive and his favorite activity is playing with the flirt pole. Rey: 2 year old Brittany. Orange and white and about 27lb. She is social and confident, and loves to hunt critters out…		3					7						5				7	5				0				0			0				0
680	p369	35-44	Female		United Kingdom of Great Britain and Northern Ireland			yes	I have previously owned a dog(s),I currently have a dog(s)	GSD - gentle, worried by men, worried by other dogs, very affectionate, well mannered, empathetic, funny, grew to trust implicitly, protective, alert, expressive, soulmate, best friend. King Charles spaniel - quiet, affectionate, timid but could stand her ground, loves company. Black lab - super gentle, eager to please, happy soul, adored everyone Golden lab - ate everything, cuddly, playful, dum…			7						9		6				5			4		0					0					0				0
230	p370	18-24	Female		Canada		Alberta	yes	I currently have a dog(s)	Golden Retriever mixed with a little bit of Dachshund several generations ago Full sized (regular golden retriever size), lazy, loves food, loves cuddles and attention, enjoys going for walks, prefers people over dogs.				8				10		8				6				5			0			0				0			0
698	p371	18-24	Female		United States of America	Pennsylvania		yes	I currently have a dog(s)	Current dog: Australian Cattle Dog mix, tri-colored and speckled coat, very smart, quick learner, playful, wary of strangers, loves playing with dogs, picky eater, can be stubborn Previous dog: Treeing Walker Coonhound/Foxhound mix, floppy ears, majority white with brown spots, loves people especially men, silly, playful, talkative, hard headed (only does things when she wanted to), anxious/nervo…					10	10						10			10			5	0				0				0							0
426	p372	35-44	Female		United Kingdom of Great Britain and Northern Ireland			yes	I currently have a dog(s)	A great variety of mixed breeds, gsd, estrela, cavalier, silken windhound. Estrela are loyal, intelligent, sensitive bear dogs with a gsoh. Gsd are earnest, people pleasiny, clever and busy. Cavalier are love bugs but love hunting, Sight hounds are beautiful and also silly and quirky.					3				8			10					10	5	0						0		0						0
1166	p373	35-44	Female		United Kingdom of Great Britain and Northern Ireland			yes	I currently have a dog(s)	Soft coated wheaten terrier, terrierx, long coat, medium coat, smart, cheeky, clowns Mainly easy going but not pushovers, very sensitive to aversives learn best with rewards based training to avoid shutdown			5				7				8			3				3		1						0				0	0
177	p374	25-34	Female		United States of America	New York		yes	I have previously owned a dog(s)	Lazy, small, short-haired, easy going, couch potato.				6					6	5							4	1			0				0			0					0
177	p375	25-34	Female		United States of America	New Jersey		yes	I currently have a dog(s)	70lb black labrador retriever. 1/8th Golden on his mom's side. Prior seeing eye dog in training, failed due to allergies. Presents environmental allergies with itchy paws and ear infections. Very excitable, but friendly and people dependent.			8				8					7		7				4		0						0	0				0
538	p376	55-64	Female		Canada		Ontario	yes	I currently have a dog(s)	Chocolate lab, intelligent, shedder, calm. lazy, food driven Bernedoodle, somewhat high maintenance curly coat, intelliget, skittish, stubborn, food driven, quiet		8						8		6						6		3				0		0				0				0
302	p377	18-24	Female		Canada		British Columbia	no	I would like to own a dog		Affectionate, trainable, loyal. I personally prefer larger dogs and I wouldn't mind a mixed dog at all!				10			7					6		4			5	0					0					0					0
255	p378	25-34	Female		United Kingdom of Great Britain and Northern Ireland			yes	I currently have a dog(s)	Border collie and working bearded Collie. Long coats, scruffy faces on the beardies. Athletic dogs. Clever, loving, focused.		6							5		6				5			5				0			0					0				0
482	p379	45-54	Female		United States of America	Oregon		yes	I have previously owned a dog(s),I currently have a dog(s)	Current-7yr German Shepherd female rescue, bonded with one child in house, doesn�t socialize with others and will play with other dogs but doesn�t like aggressive play. Had a litter before she was adopted (spayed now). Smart but panics easily then goes feral and wants to run away. Previous- black lab/pit male rescue Doberman mix female rescue			7			6					10						5	3		1			0							0			0
432	p380	25-34	Female		United States of America	Washington		yes	I currently have a dog(s)	Our current dog is a springador (Springer spaniel x labrador retriever). She's 6 months old and just about 50lbs. Black with white markings on chest and paws. She is very friendly, loving, and adventurous. My previous dogs were a black lab, newfoundlander cross (we think) she was also black with white markings. She was about 70lbs and shy but very loving. I also had an Alaskan malamute as a kid w…					7		7			9						6		2	0							0		0				0
181	p381	18-24	Female		Canada		Alberta	no	I would like to own a dog		Golden doodle with golden fur, playful, obedient			8					8				8	7				2			0				0				0		0
257	p382	35-44	Male		Canada		British Columbia	yes	I have previously owned a dog(s),I currently have a dog(s)	Australian Shepherd- Red tricolor- independent				7				7				3		4				3			0			0			0				0
377	p383	45-54	Female		Canada		British Columbia	yes	I have previously owned a dog(s)	Previous dog: rescue mix from streets of Asian country. Black w white markings 65lb.s mature weight. Characteristics of �northern� group aka free roaming dogs ie somewhat aloof at first, wary, fearful-aggressive managed/alleviated w help of force-free, science-based fearful dog trainer. Loved him to bits!					8	9					8				8			5	0				0							0				0
639	p384	55-64	Female		Canada		Alberta	yes	I have previously owned a dog(s),I currently have a dog(s)	Anatolian Shepherd. She is about 80 lbs, very independent. She is a guardian dog and incredibly gentle and smart. She has a very creamy thick coat of hair and beautiful face markings. She is very friendly and loves to play and meet and greet other dogs and people. Everyone that meets her comments on how unique she looks. Her eyes are golden, and also blue very close to her iris. She is such a joy…			9				9						8			8		3		0						0			0			0
172	p385	18-24	Female		Canada		British Columbia	yes	I currently have a dog(s)	Pure Pug. Lazy and loves to eat everything. Favourite food is anything chicken. Love walks but getting older so only short distance to keep up with her stubby legs. Senior, just turned 13y/o. Very cute and adorable.		10				10						10					9	2				0	0				0						0
256	p386	18-24	Female		Canada		Ontario	no	I would like to own a dog		I personally love German Shepherds so it would be great if I could adopt a dog with hints of this breed. I generally like larger dogs more than smaller dogs, and a friendly temperament would be preferred.	9					10			8					8			4				0				0		0						0
200	p387	18-24	Female		Canada		British Columbia	yes	I currently have a dog(s)	Pom and Yorkie mix, 7.5lbs, yellow/white, clingy, lazy, adorable					7			7				8		7				3	1					0			0				0
285	p388	25-34	Female		France			yes	I currently have a dog(s)	Husky x clt 8 year old female She is pretty shy and discreet, not so much confident in herself but we work on that together			3						4		4					3		4		0					0					0		0
221	p389	18-24	Female		Canada		Nova Scotia	yes	I currently have a dog(s)	Border Collie Herding High energy Loyal				5				7		9							9	2			0			0				0					0
250	p390	18-24	Female		Canada		Nova Scotia	yes	I have previously owned a dog(s),I currently have a dog(s)	Two Corgis, corgi jack russel mix- who are extra energetic, loved to work, love to play and snuggle, they shed a ton. two shiz tzu poodle mixes- perfect lap dogs, easy to train, easy keepers.			10			10							10		10			1		0			0						0					0
381	p391	18-24	Female		Canada		Saskatchewan	no	I have never owned a dog,I would like to own a dog		No preference for breed (I would prefer a mixed breed). I would want a larger dog. In terms of personality, I would want the dog to be friendly but not overly active or high-energy. I think a senior dog would fit my needs well.			9			9					9		9				5			0					0	0				0
202	p392	45-54	Female		United States of America	Florida		yes	I currently have a dog(s)	Mini schnauzer					5				1		4						4	2	0						0					0			0
208	p393	25-34	Female		New Zealand			yes	I currently have a dog(s)	Bull terrier mix. She is medium sized and muscular with pricked ears. A reddish tan colour. She is Affectionate, clingy, smart, high energy, lazy, toy obsessed		4				9				6						3		2				0	0					0				0
462	p394	65-74	Female		Canada		British Columbia	yes	I have previously owned a dog(s),I currently have a dog(s)	Golden retrievers .....pleasant, well behaved, fairly docile. Loved anyone. German shepherds x2....very bright, need a lot of exercise and mind stimulating games. Large dogs. One was a cuddler the other was slightly aloof male who loved mind games. Both vrrypack orientated		8							8				8		9			3				1			1				1					1
408	p395	45-54	Female		Canada		Quebec	yes	I have previously owned a dog(s),I currently have a dog(s)	I used to have a chocolate Lab who was very calm, quiet and affectionate. I now have a Pug, she is very active, alert, does some resource guarding.			10					10					10			7		3		0				0					0			0
366	p396	45-54	Female		United States of America	California		yes	I currently have a dog(s)	Mixed breed, about 45 pounds, spayed female. Soft temperament, smart, dog social, a little shy with people she doesn�t know.				9			10			10				8				5			0					0		0			0
110	p397	25-34	Female		United States of America	Texas		yes	I currently have a dog(s)	German shepherd. 4 yo male		6				8					7						5	3				0	0							0			0
589	p398	65-74	Prefer to self-describe	2 Spirit Non-indigenous	Canada		Nova Scotia	yes	I have previously owned a dog(s),I would like to own a dog	Red Nose Pitbull, rescue, kind, gentle intelligent mush ball. I'm a psychotherapist and he came to work with me everyday.	Most of the above.				8			8				7			7			4	0					0			0							0
325	p399	25-34	Male		Canada		Nova Scotia	yes	I have previously owned a dog(s),I currently have a dog(s)	Mixed breed. Semi-floppy ears. Black saddle. Reddish brindle legs. Average about length. Normally proportioned legs. Huskylike tail. Brown eyes. White on chest and some paws. Cuddly, adventurous, reactive, energetic, lazy				8					7				7				7	1			0				0				0				0
497	p400	65-74	Female		United States of America	Florida		yes	I have previously owned a dog(s),I currently have a dog(s)	Rottweilers - both large and small, ultra friendly and protective; Labrador Retriever sweet and kind; mixed breeds both large and small, funny, good natured, determined, and all were great companions.			6				3			9				2				3		0						0		0			0
257	p401	65-74	Male		Australia			yes	I have previously owned a dog(s),I currently have a dog(s)	Have owned a total of seven Rottweilers, that should say it all. :)					7				5		9						7	3	0						0					0			0
948	p402	55-64	Female		Mexico			yes	I currently have a dog(s)	Several Labradors, several Tollers. Most of them were/are very easy going and people and dog friendly. One of the Tollers was reserved and preferred to keep distance to humans. One Toller is rescued from a unfortunate hoarding situation and suffered complete lack of socialization with humans for her first 4 years and doesn't play with humans, the other retrievers were/are all very playful. The re…			4					7			4					5		2		0				0						0		0
250	p403	65-74	Female		Canada		British Columbia	yes	I have previously owned a dog(s),I currently have a dog(s)	Border terriers and labrador		6				6						10		8				1				0	0				0				0
331	p404	55-64	Female		Canada		British Columbia	yes	I currently have a dog(s)	Parson Russell terrier Small, mostly white, compact Active, friendly but can be reactive towards other dogs or small animals, very prey driven. Intelligent, funny and curious				6			5						7		8			2			0					0			0					0
294	p405	25-34	Female		United States of America	Maryland		yes	I have previously owned a dog(s)	German shepherd, social and tolerant Lab mixes, 1 was dog reactive and one was very low key and easily scared					7			8				5				4		2	0					0			0					0
196	p406	25-34	Female		United Kingdom of Great Britain and Northern Ireland			yes	I have previously owned a dog(s),I would like to own a dog	husky/shepherd, border collies, small mix	large breed				9		9			9						8		1	0							0		0				0
1122	p407	25-34	Female		United States of America	Texas		yes	I currently have a dog(s)	1) Female Lab/Standard Poodle mix: Shaggy light brown, bearded dog. Weighs around 60 lbs. She has medium/low energy levels. Affectionate, intelligent, and both naturally behaved and highly trainable. Dog selective� will show defensive aggression to dogs with poor social manners. Medium food drive. High prey and ball drive, enjoys chasing tennis balls, rabbits, and squirrels. 2) Female Labrador: S…			7			9				9							5	5		0			0					0					0
193	p408	65-74	Female		United States of America	Arizona		yes	I have previously owned a dog(s),I currently have a dog(s)	All mini dachshunds				9					9			8		9				4			0				0		0				0
216	p409	35-44	Female		United States of America	Texas		yes	I currently have a dog(s)	Cute, stubborn, intelligent, kind, loving		9							9				6		7			5				0			0				0					0
634	p410	45-54	Male		United States of America	Texas		yes	I have previously owned a dog(s),I currently have a dog(s)	Large over 70lb, active, attention seeking			6			6					8						10	2		0			0							0			0
345	p411	35-44	Female		Canada		British Columbia	yes	I currently have a dog(s)	Current dog - Lagotto Romagnolo, clever, anxious, reactive, high energy, cute and lovable Past dog - Airedale terrier, not smart, large breed, medium energy, gentle, affectionate		6					8					5				4		5				0				0	0					0
360	p412	25-34	Female		United States of America	Michigan		yes	I have previously owned a dog(s)	German Shepard/husky mix; very friendly, loyal, loving, protective, trained well; curly tail, Black and Tan double layered coat, brown eyes.				8				8			8			6				5			0			0						0	0
666	p413	35-44	Female		United States of America	Louisiana		yes	I have previously owned a dog(s),I currently have a dog(s)	Confident friendly English springer spaniel m/n Confident aloof miniature dachshund m/n Sensitive friendly boxer mix m/n Dog aggressive sensitive husky mix m/n Dog aggressive/human friendly catahoula m/n Sensitive anxious border collie/cattle dog m/n Mild fear aggressive/ easily overaroused mixed breed m/n Sensitive, dog reactive, easily overaroused pit bull f/s Sensitive, easily overaroused mini…					7	8				7					6			1	0				0					0						0
329	p414	35-44	Female		United States of America	Virginia		yes	I have previously owned a dog(s),I currently have a dog(s)	Cairn Terriers, one black brindle female and one blonde with red tips male. They are smart, strong willed, personable, playful, and the have lived very long lives (almost 16 years)			6				7					8					5	1		0						0	0						0
545	p415	35-44	Female		Canada		British Columbia	yes	I currently have a dog(s)	Pomeranian mixed yorkie - emotionally intelligent(knows when I�m sad) steals food, seeks affection from primary owners Papillon mixed terrier -High energy, vocal, seeks affection From any human				8				7					7			5		4			0			1					0			0
340	p416	35-44	Prefer not to say		United States of America	Washington		yes	I have previously owned a dog(s),I currently have a dog(s)	Perfect and beautiful, clever and intelligent, gentle yet protective, funny and playful, perfect and perfect, perfect angels. Mixed breeds, current dog is some kind of shepherd, black lab, and possible rottweiler mixture.		10					10			10				10				4				0				0		0			0
302	p417	18-24	Male		Canada		Ontario	no	I would like to own a dog		i love all dogs				10				10		10				10			1	0						0					0				0
458	p418	45-54	Female		Canada		Quebec	yes	I have previously owned a dog(s),I currently have a dog(s)	I am a past Samoyed breeder. I am currently a Eurasier and Finnish Lapphund breeder. I own a female Borzoi and owned in the past some mix pets (chihuahuaxchinese crested, border collie mix, husky mix, coc				4		5						8		10				2			0		0				0				0
234	p419	18-24	Female		United States of America	Iowa		yes	I have previously owned a dog(s),I currently have a dog(s)	Olde English Bulldog and Boxer mix with English Bulldog Super energetic, adorable, sleeps a lot			7					9		8						5		2		0				0				0				0
226	p420	25-34	Female		Canada		British Columbia	no	I would like to own a dog		Intelligent, loyal with a goofy side. Anything with a collie or shepherd mixed in!	8						8					8				7	2				0		0					0				0
473	p421	25-34	Female		Canada		Quebec	yes	I have previously owned a dog(s),I currently have a dog(s)	Current-Border Collie: friendly, active, sensitive. Rottweiler mix: protective and cuddly. Previous-Lab mix: calm and loyal and 2 mutts.		8					9				7						5	4				0				0				0			0
327	p422	55-64	Male		Canada		Quebec	yes	I currently have a dog(s)	According to a DNA test, she is Malinois, malamuth, husky and sharpei!!!!!!!!			8						8		7				7			3		0					0					0				0
352	p423	65-74	Female		United States of America	Maryland		yes	I have previously owned a dog(s),I currently have a dog(s),I would like to own a dog	Owned English cocker spaniels and now have had Belgian malinois for 16 years.	Healthy, long lived, social with people, other dogs, and livestock. Can compete inability, and enjoy hiking and swimming.				2	3							3			1		2	1				0						0			0
321	p424	45-54	Female		Canada		Quebec	yes	I currently have a dog(s)	Full energy border collie 12 years old, anxious and reactive to other dogs				7				6		8				5				2			0			0				0			0
153	p425	25-34	Female		Canada		Quebec	yes	I currently have a dog(s)	German Shepered 7 years old, female, rescue dog, very sweet but afraid of strangers				7			7					7				7		1			0					0	0					0
151	p426	18-24	Female		Australia			no	I have never owned a dog			5				6						6			4			3				0	0				0							0
1004	p427	18-24	Female		Canada		Quebec	yes	I currently have a dog(s)	Male blond labrador X Braque, 2 year old. He is in a good physical shape, but has food intolerance (need a specific diet). He is a very active dog that requires daily: exercice, mental/masticatory stimulation. He loves people and other animals. He has no major behavioural problems. Except, He can not be left alone at home because he has separation anxiety (since covid started, can be worked on).					10				10				9				10	1	0						1				1				0
291	p428	55-64	Female		Denmark			yes	I currently have a dog(s)	Australian shepherd, lots of fur, tricolor. Functional and well built dog. Easy learner, but also a bit stubborn and bossy. Wery sweet sometimes			6				6				6			6				4		0						0				0	0
1770	p429	75-84	Female		Canada		Quebec	yes	I currently have a dog(s)	#1 Golden Retriever working line,F, 5 yo, 55 pounds, red short haired. Main personality traits: independent, mostly loves being outside, swimming to retrieve, extremely dependant to balls. Loves people, resources protective (mostly toys, food) toward dogs, not humans. #2 Golden Retriever working line,F. 2.5 yo, 55 pounds, red short haired. Main personality traits: very vocal, extreme, almost exce…			8					4		8				7				1		0				0				0			0
392	p430	18-24	Non-binary/third gender		Canada		Quebec	yes	I have previously owned a dog(s),I currently have a dog(s)	Beagle, 4yo, service dog				6		7					8					4		2			0		0							0		0
208	p431	18-24	Female		New Zealand			yes	I currently have a dog(s)	Cavalier King Charles Spaniel. Bigger than average for his breed. Affectionate and a keen learner.		8						8		8							6	5				1		0				0					0
420	p432	18-24	Female		Canada		Quebec	no	I would like to own a dog		I'm on a waiting list for an Eurasier. I want a polyvalent dog. By that I mean, a dog who can lay next to me on the couch, go hiking on the weekends and could make a great family dog for my future children. I also want them to be cuddly, I like friendly dogs who like to be pet.				10				9				10		9			2	0						0				0					0
246	p433	35-44	Female		Canada		British Columbia	yes	I currently have a dog(s)	5 year old shih tzu/Lhasa Apso Super cuddly Black with one white paw Tongue always sticks out because of an underbite Like people more than dogs Loves older dogs No fear Has to be touching you when sleeping at night					5	4						5			2			3	0				0				0							0
429	p434	45-54	Female		Canada		British Columbia	yes	I currently have a dog(s)	Blue heeler x ? Medium size, approx 60 lbs White with black spots Very smart and usually good natured Likes other dogs somewhat but prefers humans, especially children. Loves to play fetch with a ball.				8					7				8				7	4			0				0				0				0
129	p435	25-34	Female		Canada		Alberta	yes	I currently have a dog(s)	Golden retriever border collie mix. He's bossy and resource guards but is ok with dogs when that's not involved. Can be racists against husky at dog parks but he's ok with all dogs at daycare		7					5					9		7				5				0				0	0				0
853	p436	55-64	Female		France			yes	I currently have a dog(s)	Femelle Schapendoes de 7 ans, 42cm, 14kg, poil long laineux , noir et blanc, t�te noir yeux noirs. Elle est de caract�re joyeux, proche de moi, tr�s communicante, attentive, intelligente (apprend vite et bien), elle peut randonner en for�t ou autre pendant des heures comme passer une journ�e sur le canap�. Caract�re �quilibr�, amical avec ses cong�n�res mais sans les rechercher, bien cod�e elle n…			8					9			10					7		3		0				0						0		0
166	p437	25-34	Female		Canada		British Columbia	yes	I have previously owned a dog(s),I currently have a dog(s)	Previous: hazel brown cocker spaniel, obedient Current: grey shih-tzu mix, underbite, obedient but also will ignore			8				10						6	4				3		0						0			0		0
247	p438	18-24	Prefer not to say		Indonesia			no	I have never owned a dog,I would like to own a dog		Friendly - unconditional love would be ideal. Low/mid-level of maintainance. Able to be left by itself during the day.		8			8				7						4		2		0			0					0				0
412	p439	45-54	Male		Australia			yes	I currently have a dog(s)	11 year old working GSD & 3 year old working GSD. Both high prey drive, confident and well adjusted.				4				7			6				5			3			0			0						0				0
449	p440	25-34	Female		United States of America	California		yes	I currently have a dog(s)	Mixed Australian shepherd with unknown other breed so has the brown black mixed dog coat. Is a dog but uses puppy eyes to advantage. Recognizes whistle of a specific person. Runs really fast especially after strangers and squirrels. Loves to play tug of war. Loves to chew on raw hides.		10					10					10			8			4				0				0	0							0
157	p441	18-24	Female		Canada		British Columbia	yes	I currently have a dog(s)	Lhasa-apso x poodle mix, small, white, curly haired, senior dog					7				7		7					7		2	0						0					0		0
302	p442	45-54	Female		France			yes	I currently have a dog(s)	Labrador m�le very nice, social with his fellows and athletic				7		7				7				7				1			0		0					0			0
1105	p443	65-74	Female		Canada		Quebec	yes	I currently have a dog(s)	I currently own a female standard poodle born July 26 2020. Opale is already a great pupyy. Easy to train, learn fast, joyous puppy, affectionnate. I love standard poodle because of their personnality. My first one, that I lost to cancer last August, was just the perfect dog for me. Affectionate, loving almost everyone, he was a beauty, a Canadian and American champion but Opus personnality, was …					8		8						8				5	1	0							0			0				0
486	p444	45-54	Male		Switzerland			yes	I currently have a dog(s)	American golden retriever Not agressiv Phisically strong Very emotiv			8					9			10				9			4		0				0						0				0
575	p445	55-64	Female		United States of America	California		yes	I have previously owned a dog(s),I currently have a dog(s),I would like to own a dog	Miniature schnauzer. Almost 16 yrs. Was very reactive, anxious and destructive as a young adult when we got him from rescue. Lots of work later he was much better. As a geriatric dog he is much quieter. Some anxiety though.	I love a lean, elegant dog with a dark eye and a soft intelligent expression. My standard poodle was perfect for me. Quiet and serious and sensitive and smart and devoted. But... it turns out there's lots of ways to be perfect. My thoroughly irritating schnauzer with intensity and neediness is also a pretty fabulous dog.			4					10	8						4		2			0				0			0				0
313	p446	55-64	Female		New Zealand			yes	I currently have a dog(s)	Retriever x, medium to large breed, friendly and whippet x shar pei, medium breed, friendly		8						8				9					7	1				0		0			0						0
325	p447	25-34	Female		Denmark			no	I have never owned a dog,I would like to own a dog		Stabyhoun or Golden Retriever. Build for work, kind, kind with children, motivated for training, medium size, smart, bit of goofy personality, able to switch from work mode to couch mode!			7			8						9	6				3			0					0			0		0
278	p448	25-34	Female		Australia			yes	I currently have a dog(s)	Samoyed, white, dense double coat, stubborn, affectionate, friendly to everything, doesn't like being left out					8	5				3					6			3	0				0					0						0
2205	p449	65-74	Female		Netherlands			yes	I currently have a dog(s)	- Mix border collie Altdeutsche huttehund/ average sized dog back problems, eye problems / sweet girl, hard worker, don�t like struggles in the pack - Bloodhound, strong athletic healthy dog, small for a bloodhound / barks a lot / live in her own bubble/ egocentric dog/ sweet indoor / food-aggressive to the pack - Mix Bayerische gebirgschweizhund � Malinois. Strong healthy dog / very social, bit …		7							7		7			7				3				0			0					0	0
4682	p450	55-64	Male		France			yes	I currently have a dog(s)	4 dogs : 3 chocolate labradors FARWEST F 11 years old - soft - calm - kind - playful - healthy - sociable - family-oriented - snippy, enjoying contact with humans, dogs and sofa - love cuddles - lazy - an old lady's love with a sweet tooth. NISHKA F 3 years old (mom) - dynamic - playful - explorative - sociable - likes contact with people and dogs - attentive - likes tracking - good mother - very…			7					8				8					8	3		0				0			0						0
431	p451	35-44	Female		France			yes	I currently have a dog(s)	Player, emotional, independent, greedy ;),			6				7						7			5		2		0						0			0			0
317	p452	65-74	Female		Canada		Newfoundland and Labrador	yes	I have previously owned a dog(s),I currently have a dog(s)	Standard poodle rescue male,intelligent,stubborn, loving and friend to all		5				5							5				5	4				0	0						0				0
385	p453	55-64	Female		Canada		Nova Scotia	yes	I have previously owned a dog(s),I currently have a dog(s)	Irish setter/golden retriever. Golden retriever, NS duck toller, several border collies				2					2			2			2			1			1				0		0							0
110	p454	18-24	Female		United States of America	Washington		no	I have never owned a dog					10				6		6				4				4			0			0				0			0
489	p455	45-54	Female		France			yes	I currently have a dog(s)	Belgium sheperd , male, 5 years old He is sentient and dynamic					10		10				7					4		4	0							0				0		0
395	p456	55-64	Female		United States of America	California		yes	I have previously owned a dog(s),I currently have a dog(s)	Beagle, F Schnauzer mix, F Whippet/Lab, F, outgoing, athletic Corgi/Jack Russell, M, focused, athletic Pomeranian/Poodle, M, easygoing, athletic Corgi/Dachshund, F, anxious, friendly to family Chihuahua, F, friendly			10						10			10					10	3		0					0		0						0
274	p457	18-24	Female		United States of America	California		yes	I currently have a dog(s)	Pomeranian mix (larger than purebred Pomeranian), tan and fluffy, protective, lazy, loves to sleep		7				5					6				4			5				0	0							0				0
159	p458	18-24	Female		United States of America	California		no	I would like to own a dog		Small breed, soft fur, doesn�t require too much exercise			10					10				10	9				1			0				0				0		1
174	p459	18-24	Female		Australia			yes	I currently have a dog(s)	a female mini foxie, kinda chunky but can still run around very well, she's quite shy (once escaped & ran away because we had a guest in the house) but in the presence of people she knows well she's active, she's scared of big dogs (a traumatic experience) but loves to play around with smaller ones her size		7						8		6						6		4				0		0				0				0
582	p460	65-74	Male		United Kingdom of Great Britain and Northern Ireland			yes	I have previously owned a dog(s),I currently have a dog(s)	Cocker spaniel Retriever then another Retriever then an English Springer spaniel then concurrently a second English Springer spaniel					7		7						7				7	1	0							0			0				0
291	p461	45-54	Male		United Kingdom of Great Britain and Northern Ireland			yes	I have previously owned a dog(s)	It�s a mixture of dogs, I didn�t really know what type exactly. He is extremely loyal and calm			8			6						10			9			1		0			0				0							0
167	p462	35-44	Female		United Kingdom of Great Britain and Northern Ireland			yes	I currently have a dog(s)	Scent hound Low slung Shirt legged Long backed					7		6				8					7		2	0							0				0		0
438	p463	75-84	Female		Canada		Nova Scotia	yes	I have previously owned a dog(s),I currently have a dog(s)	I've had a couple of mutts, and a couple of pure breds. Currently have a Border Collie.		8				7				7				7				3				0	0					0			0
666	p464	25-34	Non-binary/third gender		Switzerland			yes	I currently have a dog(s)	My current dog is a mix of Swedish Elkhound and unknown, looks like a wolf with a curly tail, medium size. For being 4 years old she's still very young in behavior and experience, very uncertain around people, doesn't like being stared at, doesn't like cats and people on any kind of rolling device, gets super angry when she's not allowed to go to another dog, is quite dominant around other dogs. …			5						5		5					5		5		1					0					0		0
69115	p465	35-44	Female		Austria			yes	I have previously owned a dog(s)	1,5 year old neutered male, mixed breed, rescue dog (ex street dog), fear biting problem, size of a whippet, characteristics of whippet and labrador but very mixed, trainable, sweet to trusted persons, no big difficulty with other dogs				9				8		9				6				4			1			1				1			1
244	p466	55-64	Female		United States of America	Rhode Island		yes	I have previously owned a dog(s),I currently have a dog(s)	Labrador Retrievers, Great Pyrenees, border collies mix, hound mix; fun, playful, versatile, obedient, independent, watchful, intent, squirrel chasing					7				5			7					8	2	0						0		0						0
561	p467	35-44	Female		Portugal			yes	I have previously owned a dog(s),I would like to own a dog	Black and white Lowchen, smart, beautiful and cute, independent, not too friendly with people, very selective with dog friends, picky eater.	Water dog or long haired (I am allergic), black and white (not necessarily), independent and smart. I would prefer smaller size as it is easier to travel by plane.	5						6					6		6			5				0		0					0					0
550	p468	45-54	Male		Canada		Newfoundland and Labrador	yes	I currently have a dog(s)	Alaskan Malamutes			7				6				6			5				4		0						0				0	0
255	p469	35-44	Female		Austria			yes	I have previously owned a dog(s)	Breeds: Mix (American Staffordshire Terrier), American Staffordshire Terrier Phsycial Traits: Weight: 25-35 kg, seniors when I adopted them, Diseases: Arthitis/Diabetes/(later blind and deaf), Kidney insufficiency Personality: Dog 1 (friendly to humans, didn't like other dogs), Dog 2 (friendly to everyone, severe separation anxiety), Dog 3 (big problem with resource guarding of main caretaker)				7		5							8				4	4			0		0						0				0
307	p470	55-64	Female		Canada		Prince Edward Island	yes	I have previously owned a dog(s),I currently have a dog(s)	Parson Jack Russell Terrier. High prey drive, highly intelligent, high drive, food motivated, quick learner.					3		4			4						4		1	0							0		0				0
323	p471	45-54	Female		Italy			yes	I currently have a dog(s)	Australian Kelpie pup (6 month now)- sociable, not food oriented, full of energy, sometimes genius... sometimes dumb XD		4							6			6			6			3				1			1		1							0
24280	p472	55-64	Female		Canada		Ontario	yes	I have previously owned a dog(s),I currently have a dog(s)	All rescued; mixed breed, one Rottweiler. Morphology mainly black hair. After diverse periods of adjustment into our home, they were incredibly well adjusted. All had healthy instincts and accepted 'obedience training', human love and kindness.			8					8					8				8	5		0				0					0				0
506	p473	55-64	Male		United Kingdom of Great Britain and Northern Ireland			yes	I currently have a dog(s)	Boxer - intense predatory motor patterns, easily reinforced with external items, easily excited, confident yet sensitive at times, very friendly towards unknown people/dogs, anything that moves or makes a sound - she is interested! Loves physical contact from people and dogs. Cocker spaniel - moderate predatory motor patterns, searching/sniffing provides lots of reinforcement, likes self-activity…				9				9		9				6				5			1			0				0			0
692	p474	35-44	Female		France			yes	I currently have a dog(s)	His a Pitbull type dog. He is around 65-70 lbs. White and deaf. He is sensitive, emotionally fragile, super goofy, a big lover of life people food and most of all kids, so respectful and gentle with any smaller animal.				10		10						10			10			5			0		0				0							0
1335	p475	45-54	Female		Canada		Quebec	yes	I currently have a dog(s)	my dog ??is a mix of border collie and australian shepherd. she is a 3 year old female. she weighs 30 pounds three Colors and measures approximately 18 inches. she is very intelligent, affectionate with the members of the family. on the other hand, it protects human resources. she can be aggressive towards a stranger.					9	8					10					4		1	0				0							0		0
396	p476	55-64	Male		United Kingdom of Great Britain and Northern Ireland			yes	I currently have a dog(s)	English Springer Spaniel female - intense, high energy, fun English Springer Spaniel male - intense, cuddly, high energy, fun English Springer Spaniel male - neophobic, noise sensitive, clingy at home, friendly Border Collie x Australian Shepherd - anxious, reactive to fast movement, noises		6					7					6				4		2				0				0	0					0
518	p477	55-64	Male		United States of America	Louisiana		yes	I currently have a dog(s)	Four year old pitbull-mix; 45 pounds; female; sweet; loves people & other dogs; smart.			8						8	8					8			2		0					0			0						0
143	p478	18-24	Female		Hong Kong (S.A.R.)			yes	I currently have a dog(s)	Shih tzu Toy poodle Schnauzer					9	9							8				6	4	0				0						0				0
307	p479	35-44	Female		France			yes	I currently have a dog(s)	Had several dogs in my life : mixed german shepherd, 3 australian shepherd, 1shetland sheepdog, 1 nova scotia duck tolling retriever. All have different personality traits, it would be long to describe all.		4					6				5			4				2				0				0				0	0
254	p480	45-54	Female		United Kingdom of Great Britain and Northern Ireland			yes	I currently have a dog(s)	both are rescue mongrels. One is very confident, clever, sociable, but quite sensitive. The other is very fearful, anxious, shy and is very negatively reactive to dogs and people.				2				7				5				4		4			0			0			0					0
380	p481	25-34	Female		United States of America	Connecticut		yes	I have previously owned a dog(s),I would like to own a dog	Weimerainer, couch potato, adorable and very loving and protective of the kids Great Dane, loving, playful	No breed preference, prefer a medium or large dog, protective and able to be an Emotional Support Animal, good with cats and kids		8						8		8			8				4		0					0					0	0
180	p482	45-54	Female		France			yes	I have previously owned a dog(s)	Mix border colley and Labri sheperd dog		7						8		6							7	1				0		0				0					0
275	p483	55-64	Female		Ireland			yes	I have previously owned a dog(s),I currently have a dog(s)	Siberian huskies, Alaskan Malamutes, Chocolate Labrador, Poodles				7		7							7		7			4			0		0						0					0
429	p484	45-54	Female		Canada		Quebec	yes	I have previously owned a dog(s),I currently have a dog(s)	Very active, intelligent ,medium dog arround 50 pounds					9		9					8				10		1	1							0	0					0
789	p485	55-64	Female		Belgium			yes	I currently have a dog(s)	I have had several breeds with (of course) different traits, but 'my breed of breeds' which I have for 35 years now is the Hovawart : large long-haired dog with hanging ears in blond, black an tan and full black, has sheperd and mountain dog in his ancesters which shows in his personality : guarding dog, very independant yet very connected with his people at the same time, active but not nervous …			5						4		8			8				3		0					0					0	0
176	p486	45-54	Female		Canada		Quebec	yes	I currently have a dog(s)	2 miniature schnauzer and 1 golden x cocker			8			7							9				7	1		0			0						0				0
539	p487	45-54	Female		Canada		Quebec	yes	I have previously owned a dog(s),I currently have a dog(s)	first american cocker, very clever and affectionat but he died at 3 , second anxious, very energic labrador female owned for 13 years, third very calm, affectionate breeding retired female,( chocolate lab) got her at 8 years old, now dead at 11 1/2, and a very calm, affectionate chocolate labrador( got him at 3 years old, he his 7 now), and my last dog since april 2020, black female labrador, cal…				5			5			5					5			1			1					0		0						0
219	p488	45-54	Female		United Kingdom of Great Britain and Northern Ireland			yes	I currently have a dog(s)	2 csv's One prefers not to see any other dogs in her vicinity. The other has a few friends but can react to other dogs. Can be stubborn, reasonably intelligent and will only do something if it's worth it for them.		5							5			5		5				3				0			0		0				0
327	p489	45-54	Female		Canada		Manitoba	yes	I have previously owned a dog(s),I currently have a dog(s)	Pomeranian. Small, red, female.Friendly, treat motivated, sense of humor.					3			6					4				4	5	0					0					0				0
506	p490	45-54	Female		Canada		Quebec	yes	I have previously owned a dog(s),I currently have a dog(s)	Golden retreiver - calm, super cute, friendly, playfull, will leave with anyone Rat terrier- follows me everywhere, calm, extra protect his owner, will not move without his owner. no food or toy guardening					3			3			4					4		1	0					0						0		0
164	p491	45-54	Female		Canada		Quebec	yes	I currently have a dog(s)	Red Golden retriever (field line); energetic; lively; sweet; loyal; a bit nervous; smart; loving.				9			9			9					6			1			0					0		0						0
481	p492	25-34	Female		Canada		Quebec	yes	I currently have a dog(s)	Australian sheperd, fluffy tail, white and brown, 60 lbs, curious, friendly with family, alert, calm inside and energic outside, confident,		4				3							6				5	4				0	0						0				0
453	p493	35-44	Female		Canada		Quebec	yes	I currently have a dog(s)	Husky x berenese mountain Male Black, Ginger and White 60 pounds independent, intelligent, a little irritable, enduring, very beautiful, sensitive and he has very beautiful eyebrows			4						7		8				6			4		0					0					0				0
447	p494	65-74	Female		Canada		British Columbia	yes	I have previously owned a dog(s)	Golden lab sweet, even temper, easy to train, food motivated, mixed breed smart, people orientated, loved to please, Miniature poodle, high energy, trainable but stubborn at times,			7			6						7				6		2		0			0				0					1
329	p495	65-74	Female		United States of America	New Jersey		yes	I have previously owned a dog(s)	Both were rescues- medium sized dogs, one a schnauzer mix, one was a wheaten terrier poodle mix. Both were funny, smart, great companions and not aggressive at all.		4					3			7				6				3				0				0		0			0
317	p496	55-64	Female		United States of America	Oklahoma		yes	I currently have a dog(s)	Fluffy, Smart and eager to please.					8				8	6				8				3	0						0			0			0
318	p497	25-34	Female		United States of America	New York		yes	I currently have a dog(s)	Terrier mix. He can be aggressive when new strangers try to pet him. He�s needy Alf attached to me				7				5				8				5		2			0			0			0					0
420	p498	45-54	Male		Canada		British Columbia	yes	I currently have a dog(s)	Female Alaskan Malamute, 32kg, very friendly, loves people, head strong			7			7							6				6	1		0			0						0				0
919	p499	45-54	Female		United States of America	Texas		yes	I currently have a dog(s)	I�ve had or have (all rescues): 3 Irish Wolfhounds, - all big physically, 2 were breed standard calm, gentle, 1 male was a bit nervous about new things from puppyhood/genetically but was well socialized and was very sweet- sizes were: 2 males- 185 lbs, 150 lbs but he was missing a hind leg, female 135 lbs shepherd - standard poodle cross - smart, problem solver, 75 lbs female 1 border collie - 45…		8					9				8				8			4				0				0				0				0
556	p500	18-24	Female		Canada		British Columbia	no	I have never owned a dog,I would like to own a dog		nice, friendly dogs that are easily potty-trained. playful but can be quiet. does not shed (I'm allergic, so need dogs with hair not fur). size and colour doesn't matter for the most. ideally in good health (due to financial restrictions, but tbh my heart goes out to adopting from shelter when I'm more financially stable so I may afford therapy and proper sessions with the vet for them). don't kn…			9					9		8					5		2			1				1					1		1
958	p501	25-34	Female		Canada		Quebec	yes	I have previously owned a dog(s),I currently have a dog(s)	1. Retriever de la Nouvelle-�cosse 50 livres, rouge et blanc Aime avoir son propre espace avec les autres chiens, mais tr�s affectueux avec moi 2. Berger Blanc Suisse, m�le, 93 livres, blanc Anxieux, curieux, aime travailler, toujours pr�s de moi, tr�s doux avec les enfants, r�actifs avec les chiens tr�s �nergiques 3. Berger Blanc suisse, m�le, 93 livres, blanc Chien de recherche en formation (ar…					8			9		8				8				5	0					0				0			0
307	p502	25-34	Female		Canada		Quebec	yes	I currently have a dog(s)	White Swiss Sheperd, all white, 80 pounds, female, lovely and smart dog, nervous with other dogs but very social with people. Generaly calm but playfull.		7						8				7			6			2				1		0			0							0
376	p503	55-64	Male		Canada		Quebec	yes	I currently have a dog(s)	Golden doodle, medium size, vrey curly, energetic goofy, funny, adorable,loves humans and dogs			7			7							7				6	4		0			0						0				0
783	p504	55-64	Female		United States of America	Iowa		yes	I currently have a dog(s)	I owned a Pomeranian and Australian Shepherd when I was still living with my parents. I had border collies (4) and then switched to Standard Poodles for the last 22 years (7) I currently own two Standard Poodles. Gabe, at 18 months, intact male, is very active, social, trainable, the kind of guy who likes to start something just so something is happening. Ziva, at 7 1/2, spayed female, is, like M…					4				6			8					8	1	0						0		0						0
684	p505	25-34	Female		Canada		Quebec	yes	I currently have a dog(s)	Its a German Sherped, she like people				8			8			5					4			2			0					0		0						0
132	p506	25-34	Male		United States of America	Texas		yes	I have previously owned a dog(s),I would like to own a dog	Looked part chow	No preference				10		10						10	10				3	0							0			0		0
279	p507	45-54	Female		Canada		Alberta	yes	I currently have a dog(s)	Labradoodle brown curly coat, amber eyes Cautious, playful, sweet, loyal		9							7			9				7		1				0			0		0					0
688	p508	25-34	Female		France			yes	I have previously owned a dog(s),I would like to own a dog	Golden retriever, male, big and light cream-colored for his breed, lost his hairs a lot. Dynamic, liked to run-away, a bit agressive with other male dogs, sweet with humans, always happy, fast eater, could eat anything.	No special breed wanted, just a nice dog, female preferably. Not a working dog like a border collie or German shepherd. Not too big, the size of a cocker spaniel max. Like to play but calm. Want to interact with humans (especially me :))	8							10				10		3			4				0			0				0					0
2143	p509	55-64	Female		Canada		Quebec	yes	I have previously owned a dog(s),I currently have a dog(s)	Soon to be two year old female Bernese Mountain dog. Charlotte is very insistante, intelligente loving, beautiful pup. She is very excited (happy to be happy ) type. She is not impulsive when it comes to anything new even food. She needs to investigate before allowing. She will always greet the humain before interacting with their dog. We often say she loves humains more than dogs. She is never l…				5				5			7			6				5			0			0						0	0
229	p510	18-24	Female		United States of America	Iowa		yes	I currently have a dog(s)	Australian Shepherd. Very energetic, intelligent, has to be by me at ALL times, doesn�t mind bedtime. Loves chasing his tail.					7		7					7			9			5	0							0	0							0
405	p511	35-44	Female		United States of America	Iowa		yes	I currently have a dog(s)	Black lab: gentle, loving German shepherd: energetic, protecting Malchi: loving, playful, barker Chorkie: loving, calm Shichi: barker, energetic, bossy				10				8			10						2	2			1			1						0			0
1596	p512	35-44	Female		Canada		Quebec	yes	I currently have a dog(s)	Miniature longhaired dachshund, shaded red, very affectionate but also anxious. Basset hound, tricolor, very friendly and such a good dog. Coton de tulear, white and beige, playful and often distracted by little things.			5			5				9							6	3		0			0					0					0
172	p513	18-24	Female		United States of America	Iowa		yes	I currently have a dog(s)	My dogs have been more headstrong! It takes longer to train them, but I love their full personalities. I�ve had a chihuahua, shar pei mix and a chow chow.			7						8				8			7		3		0					0				0			0
370	p514	18-24	Female		United States of America	Iowa		yes	I have previously owned a dog(s),I currently have a dog(s)	Black labrador retriever mix - laid back, not overly playful, couch potato Border collie - black and white, small, energetic, smart, nervous around new people Mutt (pitbull, lab, german shepherd, beagle, boxer, chinese shar pei), tan, muscular, black muzzle, loves people, loves play time, puppy at heart				8		6				6				4				2			0		0					0			0
211	p515	25-34	Female		Canada		Quebec	yes	I currently have a dog(s)	I have a two year old black labrador retriever (female) and a one year old black germand shepherd (male). Both trained with fear and force free methods. They are easy going. GSD is dog reactive while leashed due to trauma when he was 5 months old, but is OK with other dogs when free. Both dogs love humans and love working with them. They are involved in dog sports.					5			6			7					4		3	0					0						0		0
294	p516	25-34	Female		Canada		Nova Scotia	no	I have never owned a dog,I would like to own a dog		Medium-large, mid range energy, easily trained	10					9						10				8	2				0				0			0				0
176	p517	35-44	Female		United States of America	Pennsylvania		yes	I currently have a dog(s)	Rhodesian Ridgeback			8						9			8			6			1		0					0		0							0
189	p518	25-34	Female		Canada		Quebec	yes	I currently have a dog(s)	She�s a mix of Bernese Mountain dog and Shetland. She is very intense with her emotions and super playful!					7			9		5				4				2	0					0				0			0
268	p519	45-54	Female		Canada		Quebec	yes	I currently have a dog(s)	Vizsla, fit, playful, obedient, funny, active,		6				7							8		8			1				0	0						0					0
142	p520	25-34	Female		United States of America	Michigan		yes	I have previously owned a dog(s)	Shelter dogs, supposed schnoodle (schnauzer poodle). White, fluffy, 25 lbs, sassy, spunky, loud mouth, happy, cute.				10			10			10						9		5			0					0		0				0
443	p521	35-44	Female		United States of America	Alaska		yes	I have previously owned a dog(s),I currently have a dog(s)	I have one 8 year old ridgeback mix that was rescued from a high kill shelter in Texas. She�s is 55 lbs, Wheaton color. She is a sweet dog. I also have a 2 year old purebred Rhodesian ridgeback. She is small...48 lbs. very high energy. Food aggressive and a bully when it comes to playing with the older dog. But she is the best cuddler. Both are very affectionate.				7				8				7					7	5			0			0			0						0
259	p522	18-24	Female		United States of America	Iowa		yes	I currently have a dog(s)	Yellow lab, friendly, cute. Golden Retriever, friendly, loving, protective, good with kids					9				8		9			8				3	0						0					0	0
308	p523	65-74	Female		Canada		Nova Scotia	yes	I have previously owned a dog(s),I would like to own a dog	Mostly large breeds, both purebred and mixed. Good family dogs.	Medium sized, attentive, friendly.		9			8					7				8			1		0			0							0				0
434	p524	35-44	Female		United States of America	Nevada		yes	I have previously owned a dog(s),I currently have a dog(s)	Current: 2 Rhodesian ridgebacks - m 4yo 102lbs, f 5yo 87lbs quirky loving and stubborn, very social, strong prey drive, loves walks and activity as much as being lazy on the couch Step mom to 2 Labrador retrievers, both f 12 yo littermates one is a duck dog, both very smart and kind and loving Previous: Step mom to mother of above littermates passed at 13years sweet kind duck dog Dalmatian rescue…				8			10			8				5				3			0					0		0			0
166	p525	18-24	Female		United States of America	Iowa		yes	I currently have a dog(s)	Great Pyrenees/Australian Shepherd mix Shih Tzu/havanese mix Shelton Golden Retriever German Shepherd Lab/Coonhound mix			10			10							10			3		2		0			0						0			0
252	p526	18-24	Female		United States of America	Iowa		yes	I currently have a dog(s),I would like to own a dog	Yellow lab, loves outdoor activities, vert smart, catious of new people, doesn't like other animals	Smart/can be trained with some work, friendly to people and other animals, likes to go on walks				8				8			10					4	5	0						0		0						0
306	p527	45-54	Male		United States of America	Minnesota		yes	I have previously owned a dog(s),I currently have a dog(s)	3 Rhodesian Ridgebacks. 4 years, 2 years, and 4 months old. Strong-willed and physically strong. Fast, agile, and athletic. Smart stubborn dogs that love to lay around inside and run and play aggressively outside. They are independent and yet totally people dogs. An Amazing Breed.		7					8					7		7				2				0				0	0				0
379	p528	45-54	Female		United States of America	California		yes	I have previously owned a dog(s),I currently have a dog(s)	Rhodesian Ridgebacks; 4 males; 1 female. Loyal, loving, intelligent, food motivated.					9			6		10						7		4	0					0				0				0
288	p529	55-64	Female		United Kingdom of Great Britain and Northern Ireland			yes	I currently have a dog(s)	English Springer Spaniel.				7				9					8		7			3			0			0					0					0
658	p530	18-24	Female		Hong Kong (S.A.R.)			yes	I have previously owned a dog(s),I currently have a dog(s)	Mixed (probably a chihuahua mix, maybe with dacshund), small: friendly, excitable, attention-seeking Mixed, small: guarded (found on the streets at 1.5 years old), loyal, occasionally aggressive Mixed (probably rottweiler and doberman pinscher mix), medium: hyperactive, sneaky and clever, can be aggressive Previous Mixed (german shepherd mix), medium large: elegant, independent, smart			7				8				8						5	2		0						0				0			0
156	p531	25-34	Female		United States of America	Connecticut		no	I have never owned a dog,I would like to own a dog		Medium size, chill, likes hiking	7				8						8		6				5				0	0				0				0
254	p532	55-64	Male		United States of America	New Jersey		yes	I have previously owned a dog(s)	Strong minded , very smart , muscular, high energy					10				10	7						10		5	0						0			0				0
162	p533	45-54	Male		United States of America	Texas		yes	I have previously owned a dog(s),I currently have a dog(s)	They have all been mixed breeds. Most were over 50lbs and fairly active.			8						9		8						8	2		0					0					0			0
150	p534	18-24	Female		United States of America	Iowa		yes	I currently have a dog(s)	Red Australian Shepherd, playful, curious, intelligent				9			7						9		6			4			0					0			0					0
263	p535	35-44	Female		United States of America	California		yes	I have previously owned a dog(s),I currently have a dog(s)	Rhodesian Ridgeback, timid; English bulldogs, independent				10		9							9	9				5			0		0						0		0
1897	p536	45-54	Female		Canada		Ontario	yes	I have previously owned a dog(s),I currently have a dog(s)	All my dogs have been recues and have some amount of trauma. I've had two male, neutered English Shepherds.....with wildly different personalities. Rufus was fearless, independent, happy to go anywhere and had a distinct sense of humour. Arthur is ruled by his sense of routine, dislikes surprises, loud noises or change. He has decided he is best suited to life as a bottomless pit of love for any …			6					8			10					6		2		0				0						0		0
140	p537	35-44	Male		France			yes	I have previously owned a dog(s),I currently have a dog(s)	Australian Shepherd, really smart, love people and always steal food ! Made by ben bonhomme ??		7							2			9			7			4				0			0		0							0
335	p538	55-64	Female		Canada		Ontario	yes	I currently have a dog(s)	Rhodesian ridgebacks. Prey driven hounds that were bred to track and bay large game in advance of the hunter. Independent thinkers, intelligent, lean, athletic, prey driven					8	8				8							8	2	0				0					0					0
135	p539	18-24	Female		Canada		Ontario	yes	I currently have a dog(s)	Yorkie/Poodle mix. Brown, Sweet, Cute, Loves cuddles, loves playing			6				10				10					7		4		0						0				0		0
439	p540	25-34	Female		United States of America	New Jersey		yes	I currently have a dog(s)	Catahoula/Ridgeback mix that is male, brindle, 75 pounds, muscular. Loving with humans and dogs, gets along with cats. Loves to hike off leash and explore. He enjoys kids but gets annoyed with some after long exposure. He adores adults, very personable with them. When he�s excited he dances on his front paws and growls to talk to you. Pitbull mix, female, gray coat, small stature closer to size o…				5				7		4				3				4			0			0				0			0
319	p541	25-34	Female		United States of America	New York		yes	I currently have a dog(s)	Shiba Inu: male, 2 years old, 35 pounds, white and red fur, alpha energy, resource aggressive (food and toys), playful, selective about his dog friends Hound mix: male, 1.5 years old, 60 pounds, brindle fur, friendly, sweet, energetic, loves attention, easily frightened, cuddle bug					8	10						7			6			1	0				0				0							0
618	p542	25-34	Male		Canada		Quebec	yes	I have previously owned a dog(s),I currently have a dog(s)	Previous : teckle. Real hunter dog. Died at 16 years old Curent : Parson Russell. 20 pounds. Almost the perfect dog. Enjoy sports lile canicross and bikejoring. Really curious and enjoying life in the wood AND under a blanket !!		6							8				7				5	4				0			0				0				0
1121	p543	18-24	Female		Canada		Quebec	yes	I currently have a dog(s)	Shih tzu X. Short nose, short legs, long body, big eyes, fluffy. Anxious, protective, bark a lot, intelligent, cuddly. Great Pyr montain dog. Fluffy, small for the breed, typically a great pyr. Obstinate, proud, intelligent, cuddly, protective, perfect dog. Greyhound. Tall, scars from her previous life, white and brindle. Cuddly, aventurous, slow learner, low energy level, loved everybody.			7					8			9					9		3		1				1						1		1
193	p544	18-24	Female		United States of America	Massachusetts		no	I have never owned a dog,I would like to own a dog		Hypoallergenic, medium sized, loving and calm			7		8				9				7				4			0		0					0			0
179	p545	65-74	Male		United Kingdom of Great Britain and Northern Ireland			yes	I have previously owned a dog(s),I currently have a dog(s)	fun		3					3						3				3	4				0				0			0				0
161	p546	18-24	Female		United States of America	Washington		no	I would like to own a dog		Friendly, quiet, smart, obedient, cuddly			8					8				9			5		3			0				0				0			0
600	p547	35-44	Female		Canada		British Columbia	yes	I currently have a dog(s)	Mixed Collie- gentle, easy going, 50lbs Mixed retriever- happy go lucky, tail wagging, hyper when excited and trips over self, not the brightest, 42lbs, floppy ears, roundish figure with short legs Mixed dog from Texas- observes a lot, fixates, loves playing ball, super smart, easy to teach, cautious of new people, 45lbs, thin body and fast					8			10				8			6			1	0					0			0							0
262	p548	55-64	Female		Australia			yes	I currently have a dog(s)	Labrador Tends towards anxious Very dog friendly Small stature			6				6			8				3				1		0						0		0			0
225	p549	18-24	Female		Ireland			yes	I currently have a dog(s)	I have a beautiful black and white greyhound called Larry who loves to sleep, run and play. He is a nervous dog but very affectionate and gentle		7				6					8						6	5				0	0							0			0
497	p550	45-54	Female		Canada		Quebec	yes	I have previously owned a dog(s),I currently have a dog(s)	intelligent, sensitive, observant, street dog, cautious, hunter, streamlined, calm, easy, partner,			6						7		8						6	3		0					0					0			0
583	p551	18-24	Female		Canada		British Columbia	yes	I currently have a dog(s)	Peri is a six year old Maltese/pomeranian mix. She is extremely smart. She found a whole in the backyard and occasionally went out to take walks without us noticing for a long time. She gets mad when we dont take her out and lightly attacks our other dog when we pet him. She is jealous. She is tiny, her hair is continously groomed. Maxi is 11. He�s a golden retriever. He is extremely calm and lov…					8			7				8		6				4	0					0			0				0
270	p552	55-64	Female		New Zealand			yes	I currently have a dog(s)	Australian Cattle Dog, Australian Stumpy Tail Cattle Dog - all females. Rescues that had been abused, but after rehabilitation fairly typical of their breed characteristics		5						5		5						5		4				0		1				0				0
663	p553	35-44	Male		France			yes	I have previously owned a dog(s)	Yorkshire medium size around 5 kilos. We had adopted her and she was often nervous and stressed, but also friendly and affectuous. She was sneaky always trying to ask for more food and escape during th� promenade.		6							5	7					7			2				0			0			0						0
199	p554	35-44	Female		Ireland			yes	I have previously owned a dog(s),I currently have a dog(s)	Puppy farm female Akita Feral Lurcher					8	8					9					7		3	0				0							0		0
460	p555	55-64	Female		Canada		Quebec	yes	I have previously owned a dog(s)	English cocker spaniel St-Bernard/Great Dane mix Corgi mix Shepherd mix				6					6			6		6				1			0				0		0				0
206	p556	25-34	Female		Canada		British Columbia	yes	I have previously owned a dog(s),I currently have a dog(s)	golden retriever - friendly, funny, silly, food motivated chihuahua mix - sensitive, smart, anxious, food motivated			6					9					7				5	1		0				0					0				0
425	p557	55-64	Female		Canada		Quebec	yes	I currently have a dog(s)	1. Aussie mix rescue, very pretty with tail, tricolour and striking, easy to keep, territorial, loves humans, used to play a lot but has mellowed with age, anxious. 2. Pinscher-chi cross rescue, smallish, short hair, big eyes big ears, one is folded, independent, cautious with humans, very vocal, hates cats and large dogs, tricolour, cute.				4		3					6					7		2			0		0							0		0
204	p558	25-34	Female		United States of America	California		yes	I currently have a dog(s)	Chihuahua terrier mix. Loves to cuddle. Loves to nap. Loves to nap in the sun. Food motivated. Does not like golden retrievers. Anxious in cars. Loves to walk and mark his territory. Black long hair with white patch on chest and some paws. Brown eyes. Howls at fire trucks			10				10						10		10			5		0						0			0					0
288	p559	25-34	Female		Canada		Alberta	yes	I currently have a dog(s)	1. Pomsky (Pomeranian Husky mix) - Black and white fur; wooly coat; active, energetic, independent, sweet, intelligent 2. Pembroke Welsh Corgi - Red/Sable; long-haired; Very sweet, biddable, chill, friendly					9		8					9		6				5	0							0	0				0
203	p560	25-34	Female		United States of America	New York		no	I would like to own a dog		Friendly, well-behaved, preferably a medium or larger dog, shorter fur	8						9		9							9	1				0		0				0					0
692	p561	18-24	Female		Canada		Quebec	yes	I currently have a dog(s)	teckel crois� de 3 ans male castr� : noir, patte avant croche, long dos et nez. Il aime faire de la d�tection d'odeur, mastiquer et se coucher sur son humain! (provient d'une usine � chien malheureusement) Bichon crois� de 3 ans, femelle st�rilis�e : blanche, longues pattes, aime beaucoup courir sauter et japper. aime jouer � la balle				10					10				9		10			4			0				0				0					0
399	p562	25-34	Female		United States of America	Massachusetts		yes	I currently have a dog(s)	My dog is an English Springer Spaniel. Physically, he is a medium-large black and white tricolor dog with floppy ears and a docked tail. Personality wise, I would describe him as affectionate, athletic, food driven, friendly, alert, silly, and somewhat anxious.					6	7						8					6	1	0				0				0						0
163	p563	45-54	Female		United States of America	Utah		yes	I have previously owned a dog(s),I currently have a dog(s)	Rhodesian ridgeback. Sweet, beautiful, smart, loyal.			7				6				9			4				3		0						0				0	0
889	p564	55-64	Female		Canada		British Columbia	yes	I currently have a dog(s)	I have a 6-year-old male pure-bred Shiba Inu. He has the typical look of a Shiba Inu. He is very independent and has a very mild temperament. He is friendly to all dogs and human, never aggressive or territorial. I am so grateful to have him.				10		9				10						8		1			1		1					1				1
253	p565	55-64	Female		United States of America	California		yes	I have previously owned a dog(s),I currently have a dog(s)	Athletic, aloof to strangers, protective but not aggressive, large physical build, bonded, loyal, loving					7			7				8			7			2	0					0			0							0
440	p566	45-54	Female		United States of America	Kentucky		yes	I have previously owned a dog(s),I would like to own a dog	Big, intelligent, protective, regal,athletic, brave, beautiful, unique, snuggly, Rhodesian Ridgeback	Friendly, protective, snuggly, intelligent, sensitive, cute, happy, beautiful, healthy		8						3				6				5	4		0					0				0				0
1354	p567	45-54	Female		Hong Kong (S.A.R.)			yes	I have previously owned a dog(s)	Pekingnese, playful, active		8					5			7				3				2				0				0		0			0
242	p568	55-64	Female		United States of America	Florida		yes	I currently have a dog(s)	Rhodesian Ridgeback. Retired show dog adopted at age 5. Super chill. Relaxed. Sweet and loving American Bulldog: anxious, nervous, sweet, hyperactive. Barks at everything and scares new people			6					6			7					6		4		0				0						0		0
154	p569	45-54	Female		Canada		British Columbia	no	I have never owned a dog						9				2	6							6	5	0						0			0					0
614	p570	55-64	Female		Canada		British Columbia	yes	I have previously owned a dog(s),I currently have a dog(s)	Rhodesian Ridgebacks Shorthair, Strong Sensitive Loyal Smart German Short Hair Pointer Shorthair Strong Loyal Smart Springer Spaniel Sensitive Loyal Smart Soft fur, requires grooming		6				6						6				6		3				0	0				0					0
226	p571	65-74	Male		United States of America	Texas		yes	I have previously owned a dog(s),I currently have a dog(s)	Adopted				8					6				8		7			1			0				0				0					0
159	p572	45-54	Female		Canada		British Columbia	yes	I have previously owned a dog(s)	Lhasa Apso , very friendly , protective and loyal			5					3			9			5				3		0				0						0	0
508	p573	55-64	Female		United States of America	Texas		yes	I currently have a dog(s)	2 chihuahua mixes. one extremely sweet. The other extremely feisty and often grumpy) 1 min pin. Extremely loving barks too much. 1 Rhodesian ridgeback boxer mix very friendly clutch and an attention hog				10		4							10	8				3			0		0						0		0
620	p574	45-54	Female		United States of America	Connecticut		yes	I have previously owned a dog(s)	Male GSD Black with tan markings Big sweetie pie - friendly to a fault, allowed neighbourhood crows / sparrows to eat from his bowl Cunning - understood that he did / going to do something he wasn't supposed to Courageous - chased away a coyote that attacked neighbour's bichon frise		7					6				7				8			2				0				1				0				0
259	p575	45-54	Female		Canada		British Columbia	yes	I currently have a dog(s)	small, dedicated, poodle x, old, 17 years old, my baby, gentle, picky					8				6			10				7		1	0						0		0					0
266	p576	45-54	Female		Canada		British Columbia	no	I have never owned a dog			5						5		8							5	4				0		0				0					0
505	p577	55-64	Male		Canada		Quebec	yes	I have previously owned a dog(s),I currently have a dog(s)	Russkiy Toy, small, look like a chihuahua but more squared, smaller eyes. Active, nervous and joyfull.				7		7					8			7				5			0		0							0	0
268	p578	45-54	Female		Canada		British Columbia	yes	I currently have a dog(s)	Yellow lab who is extremely active and excitable. Loves people but is a bit of a bull in a china shop.					8		4			7							6	5	0							0		0					0
219	p579	45-54	Female		Canada		Alberta	no	I have never owned a dog				9						6				8			7		3		0					0				0			0
359	p580	45-54	Female		Canada		British Columbia	yes	I have previously owned a dog(s)	German shepherd. Large breed, long haired, well temper.			7					5				7			7			2		0				0			0							0
188	p581	55-64	Female		United Kingdom of Great Britain and Northern Ireland			yes	I have previously owned a dog(s)	Cavalier King Charles Spaniel. Friendly, lazy, greedy.				7		5					8				7			4			0		0							0				0
1311	p582	45-54	Female		Canada		British Columbia	yes	I currently have a dog(s)	Shih tzu Cute Bossy and territorial					7		5					7		6				2	0							0	0				0
800	p583	75-84	Female		United States of America	California		yes	I have previously owned a dog(s),I currently have a dog(s)	Pitt Bull, Norwegian Elkhound. Keeshond. Chow mix. All protective and good with people. Pitt Bulls very determined and impossible to call back. Love 'em, but will not have another. Elkhounds, Keeshonds and Chows are protective without being aggressive. They are alert dogs. Bond closely with a family and become part of your pack. Elkhounds (preferred breed) are independent and free-thinkers who do…		7					7			9						8		1				1				0		0				0
572	p584	45-54	Female		Canada		British Columbia	yes	I have previously owned a dog(s)	Pekingese Gentle loyal loving obedient cute, lioness, confident, affectionate				4		8							7				4	5			0		0						0				0
307	p585	45-54	Female		Australia			yes	I have previously owned a dog(s),I currently have a dog(s)	Labrador Loving Loyal Goofy Faithful Food-loving Smart Loves water Sweet Beautiful Loves people Trainable			6						4				8	5				5		0					0				0		0
459	p586	55-64	Female		Canada		Ontario	yes	I currently have a dog(s)	Laid back and playful Border Collie, very demanding high drive Mudi, fearful and reactive Sheltie, high drive Velcro ACD and a lovely soft GSD					4			2		10					4			1	0					0				0						0
514	p587	25-34	Female		Canada		Nova Scotia	yes	I currently have a dog(s)	Black lab/ German shepherd/ malamute mix. Tall and thin, primarily black with a white spot on chest; very unique crooked ears; incredible soft. Danny is very calm and loyal; not overly interested in people not in his circle; polite/ friendly with other dogs but not overly interested; enjoys being chased by small dogs; loves to snuggle with his people and stuffed animals; he cannot attend doggy da…		8							7		9						6	3				0			0					0			0
148	p588	45-54	Female		Germany			yes	I have previously owned a dog(s),I currently have a dog(s)	Australian Shepherd medium size dumm as only an aussie can be Border Collies all totalls different all medium size Border Terrier a mega dude		5				5						6			4			1				0	0				0							0
565	p589	55-64	Female		Canada		Alberta	yes	I have previously owned a dog(s),I currently have a dog(s),I would like to own a dog	Pug easy going cuddly couch potato highly motivated by food	Good with children pug or dachshund				7			7					7				7	2	1					1					1				1
381	p590	45-54	Female		Austria			yes	I currently have a dog(s)	Smooth collie male, senior dog, neutered Border collie female, 8 month old, very active			6						5	7						6		4		0					0			0				0
157	p591	25-34	Female		United States of America	Colorado		yes	I currently have a dog(s)	We have a ridgeback mix and he�s extremely smart, loyal, loving. We also have a boxer mix who is anxious but incredibly loving.				8			9				9			9				2			0					0				0	0
393	p592	25-34	Non-binary/third gender		United States of America	Massachusetts		yes	I currently have a dog(s)	7 year old brindle male French bulldog, he has IVDD and uses a dog wheelchair. He is learning how to walk again and gaining strength in his hind legs. He is snorty, always hungry, and very very friendly. He loves to take walks and explore. He has many dog and human friends, and he likes his Guinea pig roommates. He is kind and observant and stubborn. I�ve never seen him be mean or scared.		6				8							4	5				5				0	0						0		0
197	p593	25-34	Female		Canada		Quebec	no	I would like to own a dog		Appearance-wose, the spitz look, especially Shiba and Shikoku Inu. Personality: loyal, trainable, independent, has an off-switch (indoor vs outdoor energy)				8			9		7					6			3	0					0				0						0
2888	p594	45-54	Female		Canada		British Columbia	yes	I currently have a dog(s)	Medium to large size, fit as they do outdoor activities with me, gentle & loving			9					7				8					9	3		0				0			0						0
1233	p595	45-54	Female		Germany			yes	I currently have a dog(s)	Continental bulldog castrated male: passed way this year with 11.5 years old. Attached to humans, did not like other dogs much. He came to us from a certified breeder when he was 12 weeks old. Mixed breed rescue female: 9 years old, rescued in Hungary, adopted in Germany. Not much information about when she was rescued. By the time she came to us (presumably around 1 years old) she was terrified …		8				6					7					5		5				0	0							0		0
196	p596	45-54	Female		Australia			yes	I have previously owned a dog(s),I currently have a dog(s)	Ridgebacks, and mixed breed rescue dogs, all friendly,			7				7			8					7			5		0						0		0						0
349	p597	55-64	Female		Canada		Alberta	yes	I have previously owned a dog(s),I currently have a dog(s)	crossbreed medium size - fear agressive Golden Retriever friendly Newfoundlands (4) 1 food aggressive but otherwise gentle, 1 protective but gentle, 2 gentle all very loving and people focused					8	7							7				7	2	0				0						0				0
145	p598	25-34	Male		Singapore			yes	I have previously owned a dog(s)	White Spitz, very curious and friendly		8					9				8			5				5				0				0				0	0
128	p599	18-24	Female		Canada		Ontario	yes	I currently have a dog(s)	Black standard poodle. Very fluffy and has curly hair. Super energetic, playful, loves all people and other dogs.				8				9			6			5				3			0			0						0	0
867	p600	75-84	Male		Canada		British Columbia	yes	I have previously owned a dog(s)	not sure, but he was a small dog, supposedly good with small children					6				3	7					6			2	0						0			0						0
595	p601	18-24	Female		Canada		Alberta	yes	I currently have a dog(s)	Chihuahua mix, ~10-11 years old, male physical traits: - small head, with big black beady eyes, with a large chest, roughly 16-17lbs - brown coat, very smooth silky fur personality - good with other dogs - very food driven, eats anything - does not play with toys - dramatic, often yelps when nothing has happened to him Mini American Eskimo, 9-10 years old, female physical traits - white fluffy co…			8						9			8					7	4		0					0		0						0
171	p602	35-44	Female		New Zealand			yes	I have previously owned a dog(s),I currently have a dog(s)	High willingness, high drive, high chase drive					5	5							5			5		5	0				0						0			0
268	p603	45-54	Female		United States of America	Ohio		yes	I have previously owned a dog(s),I currently have a dog(s)	2 Rhodesian Ridgebacks, both are muscular with short fur. Male is 93 lbs and very laid back, female is 63 lbs and a little more anxious.			3					5			8					8		3		0				0						0		0
236	p604	25-34	Female		United States of America	Massachusetts		yes	I currently have a dog(s)	My dog is a 12 year old terrier mix, 45 lbs, very quirky energetic dog Previously I had a Rottweiler who was very sweet and loyal		7					6					7					5	3				0				0	0						0
375	p605	45-54	Female		Canada		British Columbia	yes	I currently have a dog(s)	Mixed breed, possibly part flat coat retriever. 45lbs, short legs but full soEd body, tail is constantly wagging. A Rescue dog. Very socialble with people. Wary of large dogs but generally neutral to most things that other dogs react to (men, hats, umbrellas, thunder).		9				9							8		7			5				0	0						0					0
347	p606	65-74	Male		Canada		British Columbia	yes	I have previously owned a dog(s)	Doberman / German Shepherd cross.				10					9		9						9	1			0				0					0			0
118	p607	45-54	Male		Canada		British Columbia	yes	I have previously owned a dog(s)	Pomeranian			10					5				7				10		1		0				0			0					0
171	p608	18-24	Female		United States of America	Washington		yes	I currently have a dog(s)	Labrador Retriever- 3. Always hyper. Very loving and his favorite thing is helping mommy. Pomeranian- 8. A fluff ball. Yips a ton and is full of sass					9			10		10				9				4	0					0				0			0
540	p609	35-44	Female		United States of America	Minnesota		yes	I have previously owned a dog(s),I currently have a dog(s)	I previously had a bulldog name Jersey and she was a sweetie. She loved have her butt scratched and playing with soccer balls. Jersey crossed the rainbow bridge in Feb. 2018. I also previously had a boxer named Zoe and she was the best big dog. She loved going for car rides and had her own lawn chair. She crossed the rainbow bridge in April 2019. I now have a boxer named Walker. I rescued him in …					9				9				9		9			4	0						0				0					0
545	p610	45-54	Female		United States of America	Missouri		yes	I have previously owned a dog(s)	human like understanding. well trained. very loving & protective.			4			9					3						10	5		0			0							0			0
334	p611	35-44	Female		Canada		Alberta	yes	I currently have a dog(s)	Cavalier King Charles Spaniel, small, male, nervous of strangers and other dogs.				8			3					8		5				2			0					0	0				0
158	p612	35-44	Female		Singapore			yes	I currently have a dog(s)	I have a geriatric miniature schnauzer. He is a retired breeding dog that I adopted 4 years ago. He is ver laid back, Low energy and loves his food		6				7							7		5			1				0	0						0					0
289	p613	18-24	Female		Australia			yes	I have previously owned a dog(s),I currently have a dog(s)	Beagle X English Pointer. Long legs, like a short pointer with a beagle face. Nervous with strangers, excitable, happy, energetic.					10			9		9						10		5	0					0				0				0
309	p614	18-24	Female		United States of America	Connecticut		yes	I currently have a dog(s)	1- golden/beagle mix: fluffy, small ears, beautiful tail, golden and white. a princess. spoiled, cute, a little aloof 2- border collie/pit mix: beefy girl. black and white. a meatloaf. silly and loving and friendly				8					8		6						6	4			0				0					0			0
324	p615	65-74	Female		United States of America	Connecticut		yes	I currently have a dog(s)	Mixed breed Maltese-Shih Tzu, small, lap dog, sweet, good with people			9				5						9	8				2		0						0			0		0
103	p616	25-34	Female		United States of America	Virginia		yes	I have previously owned a dog(s)	Mixed, medium, pitbull		5				4				7						5		4				0	1					0				0
194	p617	45-54	Female		United States of America	Massachusetts		yes	I currently have a dog(s)	Standard sized phantom golden doodle. More poodle than golden.		5					5					5			5			4				0				0	0							0
115	p618	18-24	Female		Canada		British Columbia	no	I have never owned a dog						10			8					8	6				2	0					0					0		0
543	p619	45-54	Female		United States of America	Maryland		yes	I have previously owned a dog(s),I currently have a dog(s),I would like to own a dog	Dog 1: rescue cockapoo, 17 lbs., bad structure, champion snuggler, quietly friendly with strangers, resource guarder who has a fear bite history but has been an absolute sweetheart for his cancer treatments Dog 2: working-line MAS from a breeder, 14", 14 lbs., exuberant and high-energy, super athletic, super friendly and playful	Small, ideally a MAS, athletic for agility, happy & good work ethic			6					8		9						6	5			0				0					0			0
226	p620	25-34	Female		United States of America	Iowa		yes	I have previously owned a dog(s)	Sheltie, super friendly, fast learner and had herding behaviors Chihuahua, companion dog, not very energetic, friendly with known people			7				9					8				8		4		0						0	0					0
328	p621	18-24	Non-binary/third gender		France			yes	I currently have a dog(s)	I am currently fostering a 11-12 years old german shepherd. He is a calm and easy-going dog. He has ear and skin allergies.		10						10		9					6			4				0		0				0						0
182	p622	45-54	Female		Canada		Nova Scotia	yes	I have previously owned a dog(s),I currently have a dog(s)	Social, stubborn, prey-driven, energetic, fun					10				10				10		10			1	0						0				0					0
579	p623	55-64	Female		United States of America	Iowa		yes	I have previously owned a dog(s)	Black and white border collie, extremely intelligent and hard working. Very loyal and shy.			8			7						8				6		2		0			0				0					0
138	p624	18-24	Female		Canada		British Columbia	yes	I currently have a dog(s)	Male Vizsla - very active, energetic, cuddly/affectionate				8					9	9				8				3			0				0			0			0
229	p625	18-24	Male		Canada		Ontario	yes	I have previously owned a dog(s),I currently have a dog(s),I would like to own a dog	Grandma. Sassy. Queen. Loving. Stubborn. Definitely a drama queen with FOMO. Also a snugglebear, quirky.	Loving, fun, quirky, sweet, caring, snuggly.				8		10				8						10	4	0							0				0			0
166	p626	18-24	Female		Canada		Ontario	yes	I currently have a dog(s)	Miniature Schnauzer, small, 9 years old, playful, likes to be center of attention, obedient/well-trained, food driven, naps frequently, so funny		8				8				8					8			5				0	0					0						1
262	p627	25-34	Female		Canada		Manitoba	yes	I have previously owned a dog(s),I currently have a dog(s)	Boston terriers, active, happy, energetic. bichon friese, sweet, quiet, loved other small mammals Shepherd mix, had when I was a kid, just remember it escaping our 6ft fenced yard a lot.				8				6			9						5	1			1			0						0			0
166	p628	25-34	Male		United States of America	Indiana		yes	I currently have a dog(s)	English cream golden retriever Extroverted, happy, loving, gentle, sensitive			8						9				10			5		5		0					0				0			0
166	p629	18-24	Female		United States of America	California		no	I have never owned a dog,I would like to own a dog		I would like a medium black labrador that is energetic but can also cuddle!				7	4						8		5				1	0				0				0				0
328	p630	25-34	Female		United States of America	Nevada		yes	I currently have a dog(s)	Previous: poodle mix (curly hair, short legs, grumpy). Current: pit mix (brown and white, mellow and cuddly, longer hair than most pits) and German shorthaired pointer (very vocal, lots of personality, needy, dark brown and white)			9				9					8			8			5		0						0	0							0
245	p631	25-34	Female		United States of America	Oregon		yes	I have previously owned a dog(s),I currently have a dog(s)	Australian Shepherd, black tri, smart, good natured Cavalier King Charles Spaniel, brown and white, sweet, lazy				6				7		7							5	4			0			0				0					0
615	p632	25-34	Non-binary/third gender		United Kingdom of Great Britain and Northern Ireland			yes	I have previously owned a dog(s),I currently have a dog(s)	Ollie-lurcher, was old so quite fragile, medium size, relaxed personality, chill and friendly. Shadow-lurcher, very lively, slightly reactive, medium sized but very strong could run for hours. Puck-pomeranian Cross, small, fluffy, very very cute, generally anxious and reactive but very food motivated and willing to work with you. Juno-lab cross English bulldog, medium but strong, block head, some…		3						9					5			4		5				0		0					0			0
768	p633	25-34	Female		United Kingdom of Great Britain and Northern Ireland			yes	I currently have a dog(s)	Border Collie X Whippet. High energy, loves to play, chase and run. Very attentive. Enjoys having a job to do. Very sensitive personality, can be nervous and fearful at times.					5	5					5			5				4	0				0							0	0
183	p634	45-54	Female		Canada		Quebec	yes	I currently have a dog(s)	Yorkshire, femelle, barks a lot			7				2				8				6			3		0						0				0				0
148	p635	18-24	Female		Canada		Quebec	yes	I currently have a dog(s)	Finnish Lapphund, 6 years old, independant dog but always with the family. Love to bark at us !		10							10			10					10	5				0			0		0						0
111	p636	25-34	Female		United States of America	California		no	I have never owned a dog					6			5			7				8				1			0					0		0			0
262	p637	45-54	Male		Canada		British Columbia	no	I have never owned a dog						3				1				7			4		3	0						0				0			0
391	p638	25-34	Female		United States of America	Washington		yes	I have previously owned a dog(s),I currently have a dog(s)	My current dog is a mutt of (we think) a poodle, Maltese, and some type of terrier. She is spunky and has so much every! She is very needy for attention and knows how to manipulate you to get what she wants. It's a deadly combination. Although she's 10 years old people often ask if she's 5 or younger due to her high energy. She loves walks and playing with her toys in the house. She also learns t…		9				8						7		4				3				0	0				0				0
110	p639	18-24	Male		Canada		British Columbia	no	I have never owned a dog					8				9		7					5			2			0			0				0						0
293	p640	55-64	Female		United States of America	Kentucky		yes	I have previously owned a dog(s),I currently have a dog(s)	Greyhounds�athletic. Muscular, fast, sensitive, motivated, relaxed, gentle Mixed breeds�playful, loving, gentle, sweet			10				9						10			9		2		0						0			0			0
264	p641	45-54	Female		United States of America	Kansas		yes	I currently have a dog(s)	Hounds and terriers. All but one loved kids, all got along with other dogs and cats, all needed exercise.					6			6			8						7	1	0					0						0			0
165	p642	55-64	Female		Switzerland			yes	I have previously owned a dog(s),I currently have a dog(s)	Previous dogs : small company dogs (Coton de Tul�ar, miniature poodles), present dogs : herding breeds.				8		5							5				5	1			0		0						0				0
87	p643	18-24	Male		Canada		British Columbia	yes	I have previously owned a dog(s)	Long haired chihuahua			9						6			6		3				4		0					0		0				0
327	p644	35-44	Female		United States of America	Colorado		yes	I have previously owned a dog(s),I currently have a dog(s)	German Shepherds , dachshund, dalmatian, mixes,		7						8		7						6		4				0		0				0				0
392	p645	55-64	Female		United States of America	Colorado		yes	I currently have a dog(s)	We have had dozens of dogs in our lives. We currently have 2 Aussies (11 yrs) and a Pom (18 yrs). The Pom is a normal happy, energetic Pom. He had obsessive licking disorder but since he has been eating a raw diet it stopped. The Aussies are our demo dogs for our training business. They are very energized, yet very calm when they are working. Strongly bonded to each other and us.			5						5		5				5			1		0					0					0				0
434	p646	18-24	Prefer to self-describe	Genderqueer	United States of America	Colorado		yes	I currently have a dog(s)	Kai: heeler/chow mix, stocky, smart, calm, aloof, independent Rambo: border collie mix, medium black and white dog, anxious, jumpy, loving, cuddly, clingy		7					9						8		7			4				0				0			0					0
343	p647	55-64	Female		United States of America	Colorado		yes	I currently have a dog(s)	Lab mix silly goofy large protective				7		5						6					8	2			0		0				0						0
224	p648	35-44	Female		United States of America	Colorado		yes	I have previously owned a dog(s),I currently have a dog(s)	Precious dog was super friendly, corgi/beagle mix, loved people, mistrusted other dogs. Current dog is a mini poodle mix, loves other dogs, very skeptical of other people, especially men. But she has bonded very tightly to myself.			9				9			9						7		3		0						0		0				0
772	p649	25-34	Female		United States of America	Colorado		yes	I currently have a dog(s)	Pitbull mix, yellow short hair coat, brown eyes, friendly, loyal, excitable, loving, well behaved, mellow. Maltese mix, small, white long hair coat, playful, energetic, loving, hyper, yappy, sweet, likable.					8			9			9					8		1	0					0						0		0
454	p650	65-74	Female		United States of America	Colorado		yes	I currently have a dog(s)	Chesapeake bay retriever large ,loving,playful Rescue lab mix puppy playful smart		8							7	8				7				4				0			0			0			0
830	p651	75-84	Male		United States of America	Colorado		yes	I have previously owned a dog(s),I currently have a dog(s)	Under 40#, more lap dogs than athletes; all are rescues now (previously had 3 generations of Brittanys), one super-shy female 4 yo, one male alpha maltipoo, one new, beat up, very possessive mutt					5	3					6				2			2	0				0							0				0
149	p652	18-24	Female		United States of America	Colorado		yes	I currently have a dog(s)	Golden Retriever, She runs everyday, and she gets the newspaper daily for my family				10					1				7				10	5			0				0				0				0
681	p653	55-64	Female		United States of America	Colorado		yes	I have previously owned a dog(s),I currently have a dog(s)	Terriers, Golden Retriever, Doberman pincher, Irish Setter, Lab mix, pit mix Active, Athletic, Med-Large breed, Clumsy, Intimidating Loving, affectionate, distractable, hyper, eager to please, goofy					7			6				6		6				3	0					0			0				0
328	p654	25-34	Female		United States of America	Colorado		yes	I currently have a dog(s)	Mix breed. According to Wisdom Panel DNA test he is 50% American Staffordshire Terrier, 25% Akita, and 25% mix breed. He is short and stout like a Staffordshire. He is super goofy, active, anxious, fearful, and vocal.		8				9							10				7	4				0	0						0				0
476	p655	45-54	Female		United States of America	Colorado		yes	I currently have a dog(s)	StandardPoodle. Slender, Athletic Smart, engaging, fun, playful				7			7				8			7				4			0					0				0	0
420	p656	25-34	Female		United States of America	Colorado		yes	I currently have a dog(s)	Siberian Husky mix, medium, sable/wolf colored, pointy ears, curly tail, friendly, confident. Belgian Malinois, large, red and black, pointy ears, short hair, nervous, vigilant. Pomeranian mix, small, white with red patches/speckles, pointy ears, short thick fur, friendly, bossy, sometimes nervous.			7						8	7					7			4		0					0			0						0
265	p657	65-74	Female		United States of America	Colorado		yes	I currently have a dog(s)	Australian shepherds- high drive, intelligent, loving. One mixed breed rescue, sweet, smart, a little shy		7					9					10				7		3				0				0	0					0
462	p658	55-64	Female		United States of America	New Mexico		yes	I currently have a dog(s)	Australian Shepherd, smart, medium energy, friendly with people but dog selective			7					6			6					4		2		0				0						0		0
189	p659	45-54	Female		United States of America	Colorado		yes	I currently have a dog(s)	Samoyed, white, fluffy, strong-willed, family oriented					7	8							8				7	3	0				0						0				0
392	p660	25-34	Female		United States of America	Colorado		yes	I have previously owned a dog(s),I currently have a dog(s)	High drive, Mals, cattle dogs, poodle mix, and terriers. I like affectionate smart dogs, erect ears, long faces, lean bodies. I like scruffy dogs too.				6		4						4		6				5			1		1				1				1
352	p661	55-64	Female		United States of America	Colorado		yes	I have previously owned a dog(s),I currently have a dog(s)	Personality traits: intelligent, loyal, affectionate, companion dog Physical traits: medium to large breed, mixed breeds (herding/working dog)				9				9		9					7			1			0			0				0						0
657	p662	45-54	Female		United States of America	Colorado		yes	I currently have a dog(s)	I have a 13 year old lab mix rescue that is very sweet, and for the most part listens to commands. I have a 13 year old collie mix rescue that is sweet, but has serious separation anxiety and destroys things. I have a 6 year old pit bull rescue that is incredibly affectionate with humans, but can be dog aggressive. Lastly I have a 6 year old cattle dog mix rescue who was found feral that is terri…		9					9						8			8		2				0				0			0			0
273	p663	45-54	Female		United States of America	Colorado		yes	I have previously owned a dog(s),I currently have a dog(s)	Labrador Retrievers yellow black smart sweet energetic			7						5	8				6				4		0					0			0			0
299	p664	45-54	Female		United States of America	Colorado		yes	I currently have a dog(s)	Crazy. I have 7 dogs, all herding dogs or herding dog mixes. We compete in canine disc with the young ones, so we purposely seek out high energy dogs when we adopt.					4	5					6				7			3	0				0							0				0
361	p665	25-34	Female		United States of America	Wyoming		yes	I currently have a dog(s)	Am Staff mix - sweet, playful, bossy. German shep/border collie mix- reactive but sweet/goofy. Cattle dog mix- lots of energy, goofy, smart. Border collie mix- lots of energy, timid		6						8				9					8	5				0		0			0						0
122	p666	25-34	Female		United States of America	Colorado		yes	I have previously owned a dog(s),I currently have a dog(s)	Lab mixes			10						10	10				10				2		0					0			0			0
263	p667	45-54	Female		United States of America	Colorado		yes	I have previously owned a dog(s),I currently have a dog(s)	I always loved schnauzers but my current dog is a mixed breed rescue. I want a dig to fit into my life.					10		10					10			10			3	0							0	0							0
370	p668	65-74	Female		United States of America	Colorado		yes	I have previously owned a dog(s)	Herding breeds, most of my dogs have been GSDs. My last dog (recently deceased) was a herding mix. All have been bright, trainable, active, fun, affectionate dogs.				5					6				9			5		4			0				0				0			0
1382	p669	65-74	Female		United States of America	Colorado		yes	I currently have a dog(s)	I have a rescue, so I am not certain of a breed. He is a 10 lb small gray long legged poodle schnauzer mix. He is around 3-4 yrs old. His shelter name was Mr Cuddles, which describes him perfectly. He loves to walk, which I do twice a day for a half hour each. He has reactivity to other dogs, pulling on his leash, barking and lunging. I often reroute our walks to avoid this. He also needs watchin…					10	10					10						10	3	0				0							0			0
649	p670	55-64	Female		United States of America	Colorado		yes	I currently have a dog(s)	I had a red-nose American Pit Bull Terrier, Rusty, we rescued (my husband & I & 4 children) when he was 3 from WY. This is when I experienced true dog-love & realized the stigma attached to this breed is overblown. We had him until he was 15 (r.i.p.). When Rusty was 7, we foster-failed a blue A.P.B.T., Maizie, she is 12, now. We also had an American Bulldog/Pit mix (I think) & he found us-BuddyWh…		8						9			9			8				3				0		0						0	0
189	p671	65-74	Female		United States of America	Wyoming		yes	I have previously owned a dog(s),I currently have a dog(s)	BLoodhound, neutered male, Paul, outgoing, hard-working Pit mix spayed female, apprehensive, anxious		7					6					6				8		4				0				0	0					0
665	p672	65-74	Female		United States of America	Colorado		yes	I have previously owned a dog(s),I currently have a dog(s)	My 9 yr old male golden retriever passed from cancer this week. He was silly, beautiful, loved to run and would grab my hand and lead me where he wanted to go. I also have a border collie/german shepherd mix, about 7 years old. Beautiful black brindle and white, she is so smart and loving once you know her, but has strong prey drive and will jump fences to go after strangers. I've had labradors, …					8	8				8							8	4	0				0					0					0
166	p673	45-54	Female		United States of America	Colorado		yes	I have previously owned a dog(s),I currently have a dog(s)	Funny, loving, strong protective			10						10	10					10			1		0					0			0						0
235	p674	35-44	Female		United States of America	Colorado		yes	I currently have a dog(s)	Poodle/Giant Schnauzer. Poodle/bernese Mountain dog. Thick,low shed, curly hair, energetic,intelligent				8					8				8				8	2			0				0				0				0
294	p675	35-44	Female		United States of America	Colorado		yes	I currently have a dog(s)	Yorkie (previous) friendly, stubborn, small Lab mix (current) medium sized, shy, sweet Jack Russell mix (current) small/medium size, cuddly, crazy			6				5					7				4		2		0						0	0					0
2369	p676	65-74	Female		United States of America	Colorado		yes	I have previously owned a dog(s),I currently have a dog(s)	Boxer mix-(intact male)friendly easy going. Deceased Aussie mix-(intact male)intelligent, friendly, very trainable. Deceased German shepherd-(spayed female) smart, protective purchased as protection for a business. Did not care for my Dad. Deceased West Highland Terrier-(neutered male)smart, sparkly, I would not let children pet him. Lab-Golden cross, (neutered male)from Guide dog stock had aller…		8				8					8			7				1				0	0							0	0
1050	p677	65-74	Female		United States of America	Colorado		yes	I currently have a dog(s)	pit bull, female, 60+lbs almost 8 years, fit and athletic, playful, sweet, affectionate, friendly to all humans yet very protective, loyal, doesn't enjoy other dogs other than her little sister, one year old when I brought her home she had no previous training yet has never had an accident in the house, not destructive, a wonderful dog, great companion, and prefers mom the most. female Italian gr…					5			5					5		5			3	0					0					0					0
221	p678	35-44	Female		United States of America	Colorado		yes	I currently have a dog(s)	Pit bull, labrador, snuggly, short haired				5				9		9				7				4			0			0				0			0
359	p679	55-64	Female		United States of America	Colorado		yes	I currently have a dog(s)	English Bulldog-stubborn, a clown, a fierce scared cat (is all rough and in your face, until you turn on the vacuum...) An Australian Cattle Dog mix-1.5 years old, into everything, scared of many things, eats poop, when he�s really happy his tail wags in a circle.				8			6				7						6	5			0					0				0			0
286	p680	65-74	Female		United States of America	Colorado		yes	I have previously owned a dog(s)	All were mixed breeds, one large, 2 small, very loving dogs.					7	7						7			8			2	0				0				0							0
